# Supplementary material for: Benzothia­zol-2-amine–3-meth­oxy­carbonyl-7-oxabicyclo­[2.2.1]hept-5-ene-2-carb­oxy­lic acid (1/1)
Source: Acta Crystallogr Sect E Struct Rep Online. 2010 Dec 18;67(Pt 1):o199. doi: 10.1107/S1600536810052542 (PMC3050333; doi:10.1107/S1600536810052542)
Supplement: Supplementary file 2 [file e-67-0o199-Isup2.hkl]

# 
# h,k,l, Fc-squared, Fo-squared, sigma(Fo-squared) and status flag 
# 
data_I
_shelx_title ' 100119b in P2(1)/n' 
_shelx_refln_list_code          4 
_shelx_F_calc_maximum      148.92 
_exptl_crystal_F_000       728.00 
_reflns_d_resolution_high  0.8403 
 
loop_ 
 _symmetry_equiv_pos_as_xyz 
 'x, y, z' 
 '-x+1/2, y+1/2, -z+1/2' 
 '-x, -y, -z' 
 'x-1/2, -y-1/2, z-1/2' 
 
_cell_length_a    10.2737 
_cell_length_b    10.4325 
_cell_length_c    15.0308 
_cell_angle_alpha  90.000 
_cell_angle_beta   93.646 
_cell_angle_gamma  90.000 
 
_shelx_F_squared_multiplier     1.000 
 
loop_ 
 _refln_index_h 
 _refln_index_k 
 _refln_index_l 
 _refln_F_squared_calc 
 _refln_F_squared_meas 
 _refln_F_squared_sigma 
 _refln_observed_status 
   2   0   0     2777.43     2696.14     35.40 o 
   4   0   0     1144.36     1252.93     41.98 o 
   6   0   0      889.49      964.59     21.66 o 
   8   0   0       83.50       83.45     10.11 o 
  10   0   0      117.70      139.77     35.86 o 
  12   0   0        9.25      -18.90     18.74 o 
   1   1   0     1803.25     2003.50     26.00 o 
   2   1   0    14878.82    14589.41    160.95 o 
   3   1   0     5039.31     5193.30     63.11 o 
   4   1   0     1561.64     1625.29     21.03 o 
   5   1   0       54.20       49.55      4.68 o 
   6   1   0      189.64      187.24      7.21 o 
   7   1   0        1.18       -2.03      3.86 o 
   8   1   0      503.57      529.03     14.06 o 
   9   1   0       27.04       21.67      7.49 o 
  10   1   0        2.83       -9.93      6.62 o 
  11   1   0       50.05       82.09     13.38 o 
  12   1   0        2.49      -13.07     14.32 o 
   0   2   0    11386.40    10787.02    215.15 o 
   1   2   0      742.72      715.58     11.69 o 
   2   2   0     8529.36     8323.91     87.21 o 
   3   2   0     2483.29     2787.56     40.35 o 
   4   2   0     2478.08     2456.14     32.12 o 
   5   2   0      907.63      891.70     16.89 o 
   6   2   0      924.21      908.40     18.29 o 
   7   2   0       12.39        3.97      4.69 o 
   8   2   0      100.03      118.60      9.89 o 
   9   2   0        9.44       -7.71      5.81 o 
  10   2   0       84.69       81.84     15.53 o 
  11   2   0        5.97      -13.12     15.93 o 
  12   2   0       28.16        3.56     20.27 o 
   1   3   0     6716.40     6535.90     79.97 o 
   2   3   0      132.59      125.71      4.95 o 
   3   3   0      660.86      577.98     11.28 o 
   4   3   0      439.59      415.23     11.61 o 
   5   3   0      679.66      707.93     14.91 o 
   6   3   0      256.42      233.42      9.12 o 
   7   3   0       33.82       35.28      6.53 o 
   8   3   0      235.39      224.67     15.83 o 
   9   3   0       26.41       21.54      7.25 o 
  10   3   0        3.13        0.67     11.08 o 
  11   3   0       10.69       13.16     14.09 o 
   0   4   0      173.44      163.16      7.58 o 
   1   4   0        7.54        4.24      2.52 o 
   2   4   0     1264.36     1331.10     21.94 o 
   3   4   0     2766.17     2991.39     37.71 o 
   4   4   0      467.57      442.15     10.96 o 
   5   4   0        8.58       -0.99      3.53 o 
   6   4   0       54.12       62.19      6.88 o 
   7   4   0      167.42      172.95     10.83 o 
   8   4   0       82.44       74.93     11.07 o 
   9   4   0       30.90       29.83     11.91 o 
  10   4   0        4.85       -7.76     11.18 o 
  11   4   0       33.38       25.41     25.08 o 
   1   5   0     2338.36     2339.53     55.16 o 
   2   5   0      704.56      743.60     15.65 o 
   3   5   0      220.02      222.01     10.03 o 
   4   5   0        7.91        5.81      3.70 o 
   5   5   0       74.57       85.76      7.33 o 
   6   5   0        0.26       -5.98      5.18 o 
   7   5   0        2.28       -2.71      6.11 o 
   8   5   0      116.85      112.45     23.42 o 
   9   5   0       25.84        9.06     11.60 o 
  10   5   0       28.11       21.23     17.38 o 
  11   5   0       32.24       19.07     14.83 o 
   0   6   0      898.36      890.05     38.00 o 
   1   6   0      104.56      119.49     13.52 o 
   2   6   0      825.98      752.18     16.61 o 
   3   6   0        2.56       -0.22      3.85 o 
   4   6   0      633.71      590.64     20.14 o 
   5   6   0       45.86       46.20      8.37 o 
   6   6   0      388.44      392.25     16.45 o 
   7   6   0       36.51       38.50      9.55 o 
   8   6   0       30.93       29.13     12.20 o 
   9   6   0        0.18       -2.32     11.36 o 
  10   6   0        9.80        0.17     17.14 o 
   1   7   0       41.73       52.12      7.43 o 
   2   7   0       56.12       68.54     10.49 o 
   3   7   0        4.90       -3.09      5.85 o 
   4   7   0      117.89      151.24     12.64 o 
   5   7   0      254.91      226.20     14.69 o 
   6   7   0       55.09       60.90     12.14 o 
   7   7   0       39.73       42.39     13.11 o 
   8   7   0       37.91       40.92     15.00 o 
   9   7   0       52.56       37.52     15.27 o 
  10   7   0       30.59       28.28     15.90 o 
   0   8   0      254.28      225.89     22.23 o 
   1   8   0      446.78      441.13     15.90 o 
   2   8   0       52.21       28.01      8.95 o 
   3   8   0      179.75      207.85     17.50 o 
   4   8   0      173.45      164.13     17.25 o 
   5   8   0      196.33      224.23     23.71 o 
   6   8   0       79.14       75.15     16.08 o 
   7   8   0       57.46       72.49     16.54 o 
   8   8   0       40.56       54.50     16.19 o 
   9   8   0      112.58      107.71     20.29 o 
   1   9   0      177.03      254.68     21.91 o 
   2   9   0      172.03      211.17     20.76 o 
   3   9   0       25.19       22.74     10.42 o 
   4   9   0       81.81       79.85     11.66 o 
   5   9   0       18.13       13.20     12.32 o 
   6   9   0       73.51       96.90     18.39 o 
   7   9   0        0.76      -12.57     11.40 o 
   8   9   0       19.36       19.60     15.27 o 
   0  10   0        2.61       -0.87     15.58 o 
   1  10   0       45.94       49.26     13.25 o 
   2  10   0        1.78       -4.95     10.49 o 
   3  10   0      506.99      539.74     26.84 o 
   4  10   0        0.16        0.07     14.97 o 
   5  10   0      288.33      281.60     22.52 o 
   6  10   0       19.80       -3.72     12.31 o 
   7  10   0       26.89       35.00     20.84 o 
   1  11   0      160.48      129.72     18.84 o 
   2  11   0        4.54        1.65     11.02 o 
   3  11   0       50.79       59.84     26.39 o 
   4  11   0       78.93       82.48     19.67 o 
   5  11   0       30.16       15.26     21.09 o 
   0  12   0        5.13       -2.38     16.82 o 
   1  12   0        0.99      -10.98     12.01 o 
   2  12   0        0.61       -6.08     20.63 o 
   3  12   0        6.32        2.27     16.05 o 
 -11   0   1       95.32      116.76     25.57 o 
  -9   0   1      114.87      129.77     15.82 o 
  -7   0   1      184.16      182.03     10.91 o 
  -5   0   1      667.32      708.70     16.90 o 
  -3   0   1    22081.09    21994.79    421.73 o 
  -1   0   1      199.44      217.11      6.45 o 
   1   0   1      296.66      271.75      9.09 o 
   3   0   1     1573.14     1604.84     45.94 o 
   5   0   1     2809.66     2661.10     40.90 o 
   7   0   1      256.55      245.53     11.39 o 
   9   0   1        2.01       -4.73      8.28 o 
  11   0   1       18.99       18.26     18.43 o 
 -12   1   1        3.23      -18.38     12.93 o 
 -11   1   1        1.92       -7.48      9.16 o 
 -10   1   1       29.03       16.36      8.01 o 
  -9   1   1       48.23       39.63      7.87 o 
  -8   1   1      195.00      203.86     10.96 o 
  -7   1   1      170.37      191.44      9.34 o 
  -6   1   1      620.85      595.34     14.24 o 
  -5   1   1       16.22        9.84      3.54 o 
  -4   1   1     3051.32     3090.84     38.27 o 
  -3   1   1    20269.67    19535.43    426.96 o 
  -2   1   1     5961.40     5910.68     62.70 o 
  -1   1   1     2976.83     3129.80     38.96 o 
   0   1   1      490.62      457.77     10.22 o 
   1   1   1     4413.44     4503.64    235.03 o 
   2   1   1     6652.44     6986.75    106.41 o 
   3   1   1     5789.67     5599.85     63.19 o 
   4   1   1       56.86       47.93      4.03 o 
   5   1   1        1.25       -3.76      2.51 o 
   6   1   1      212.34      204.40      7.56 o 
   7   1   1       10.63        3.87      4.32 o 
   8   1   1      365.13      351.52     11.62 o 
   9   1   1        0.04       -7.32      4.88 o 
  10   1   1        0.31      -10.22      6.82 o 
  11   1   1        7.66        2.60     10.17 o 
  12   1   1       17.83      -12.73     20.02 o 
 -12   2   1        0.08      -18.39     18.71 o 
 -11   2   1        3.89       -1.13     10.09 o 
 -10   2   1        4.38        4.43      8.43 o 
  -9   2   1       70.45       69.03      9.07 o 
  -8   2   1       79.46       66.15     10.61 o 
  -7   2   1      742.55      761.02     17.79 o 
  -6   2   1      429.99      452.44     15.76 o 
  -5   2   1     3421.54     3588.52     45.33 o 
  -4   2   1       55.75       71.77      5.30 o 
  -3   2   1     1025.67     1060.27     18.43 o 
  -2   2   1    12165.84    11912.48    199.47 o 
  -1   2   1      108.91      126.21      5.05 o 
   0   2   1     6625.32     6586.20    329.87 o 
   1   2   1       39.66       32.81      4.17 o 
   2   2   1     3031.48     3080.33     40.79 o 
   3   2   1     1395.67     1486.30     24.14 o 
   4   2   1        5.87        1.58      2.41 o 
   5   2   1       26.93       29.68      4.15 o 
   6   2   1      388.64      380.54     10.42 o 
   7   2   1       18.21       12.71      5.05 o 
   8   2   1       19.75       11.27      6.07 o 
   9   2   1        0.30       -9.19      6.13 o 
  10   2   1       19.07        0.24      7.58 o 
  11   2   1       32.48       28.41     21.41 o 
 -11   3   1        0.15      -17.73     11.82 o 
 -10   3   1        0.18      -14.24      9.49 o 
  -9   3   1       10.60        3.92      7.59 o 
  -8   3   1      220.14      213.48     12.01 o 
  -7   3   1        9.60        9.80      5.12 o 
  -6   3   1      874.85      856.35     22.35 o 
  -5   3   1      193.02      193.07      7.67 o 
  -4   3   1      308.01      294.75      8.51 o 
  -3   3   1      788.80      763.91     13.55 o 
  -2   3   1        3.77        4.04      2.22 o 
  -1   3   1      381.71      385.72      8.79 o 
   0   3   1        1.19       -0.45      1.63 o 
   1   3   1       76.20       49.48      5.52 o 
   2   3   1      108.30      107.38      4.69 o 
   3   3   1      187.27      168.00      8.33 o 
   4   3   1     1315.26     1331.12     20.98 o 
   5   3   1       45.28       64.73      7.18 o 
   6   3   1      387.33      364.74     11.28 o 
   7   3   1        2.54        7.45      5.22 o 
   8   3   1      252.06      219.00     12.30 o 
   9   3   1       96.50      116.02     14.74 o 
  10   3   1       45.99       57.77     15.96 o 
  11   3   1        4.07       -4.23     17.89 o 
 -11   4   1       26.92       34.86     15.12 o 
 -10   4   1       25.51       35.91     14.23 o 
  -9   4   1      160.50      188.82     20.69 o 
  -8   4   1       27.67       13.22     10.24 o 
  -7   4   1      216.51      224.21     18.29 o 
  -6   4   1      113.40      131.33      8.93 o 
  -5   4   1       52.71       64.21      6.44 o 
  -4   4   1       36.58       28.87      4.43 o 
  -3   4   1        8.36        9.23      4.01 o 
  -2   4   1       57.10       38.70      4.62 o 
  -1   4   1      411.35      378.07      9.60 o 
   0   4   1        4.62        5.58      2.60 o 
   1   4   1       43.00       45.04      6.33 o 
   2   4   1        3.63        2.20      2.24 o 
   3   4   1       19.81       25.42      3.80 o 
   4   4   1        3.57       -1.50      3.00 o 
   5   4   1       23.90       25.83      4.70 o 
   6   4   1       52.34       62.65      6.88 o 
   7   4   1      258.31      250.88     13.88 o 
   8   4   1        1.95       -9.97      6.65 o 
   9   4   1      116.71      134.79     14.65 o 
  10   4   1        1.24       -1.05     11.78 o 
  11   4   1       38.50       25.25     23.67 o 
 -11   5   1        2.66       -5.45     13.18 o 
 -10   5   1        0.24       -5.90     11.06 o 
  -9   5   1        4.06        3.79     12.14 o 
  -8   5   1        0.07       -5.34      9.11 o 
  -7   5   1       71.37       58.64      9.42 o 
  -6   5   1      243.53      238.47      9.70 o 
  -5   5   1      713.29      742.73     16.30 o 
  -4   5   1      237.44      201.51      7.87 o 
  -3   5   1      771.25      795.56     19.55 o 
  -2   5   1       96.63       97.50      7.15 o 
  -1   5   1      497.46      405.89     10.96 o 
   0   5   1        3.64       -0.30      3.03 o 
   1   5   1      716.76      684.10     14.35 o 
   2   5   1        0.93        2.36      2.71 o 
   3   5   1       42.03       49.84      4.85 o 
   4   5   1      556.06      553.00     19.54 o 
   5   5   1        5.04        3.21      5.38 o 
   6   5   1       20.29       11.91      6.74 o 
   7   5   1      441.53      449.06     17.83 o 
   8   5   1        1.93       -5.86      7.01 o 
   9   5   1        0.28       -5.23     10.52 o 
  10   5   1        3.05       -6.86     12.12 o 
  11   5   1        6.13      -16.77     20.95 o 
 -10   6   1        7.41      -17.53     13.37 o 
  -9   6   1       85.66       64.27     16.84 o 
  -8   6   1       17.72       26.48     12.81 o 
  -7   6   1      196.70      222.98     20.99 o 
  -6   6   1        0.62       -8.79      5.86 o 
  -5   6   1        4.03        3.02      9.44 o 
  -4   6   1       59.33       51.76      8.09 o 
  -3   6   1       66.67       67.09     12.58 o 
  -2   6   1      963.29      882.92     29.92 o 
  -1   6   1     1832.18     1896.23     39.46 o 
   0   6   1       78.65      101.46      9.09 o 
   1   6   1       49.34       43.83      8.84 o 
   2   6   1      239.97      222.30     12.37 o 
   3   6   1     1380.96     1464.36     36.44 o 
   4   6   1       20.60       16.67      6.09 o 
   5   6   1      308.08      332.86     17.67 o 
   6   6   1      102.15      136.29     13.33 o 
   7   6   1       11.48        1.68      7.43 o 
   8   6   1       30.60       35.89     13.04 o 
   9   6   1      149.10      125.04     19.37 o 
  10   6   1       25.43       22.54     14.73 o 
 -10   7   1       36.31       19.00     16.32 o 
  -9   7   1       62.44       83.40     18.95 o 
  -8   7   1       74.90      111.46     19.21 o 
  -7   7   1        0.66        3.57      9.87 o 
  -6   7   1       13.39        9.63     12.51 o 
  -5   7   1      389.35      393.68     16.24 o 
  -4   7   1      175.25      190.33     16.40 o 
  -3   7   1      185.04      205.96     13.82 o 
  -2   7   1      217.49      217.80      9.63 o 
  -1   7   1        8.40        3.14      4.20 o 
   0   7   1      125.25      133.96      7.89 o 
   1   7   1       14.42       13.74      6.13 o 
   2   7   1        2.03       -8.06      5.38 o 
   3   7   1        0.24       -5.06      6.20 o 
   4   7   1      213.34      210.68     13.58 o 
   5   7   1      282.88      280.97     20.74 o 
   6   7   1       59.90       77.34     11.67 o 
   7   7   1       13.65       22.07      9.54 o 
   8   7   1        0.03        1.81     11.78 o 
   9   7   1       15.18       10.03     13.05 o 
  10   7   1        7.57      -20.45     18.31 o 
  -9   8   1       44.90       29.14     15.05 o 
  -8   8   1       19.41        5.88     12.42 o 
  -7   8   1        8.90        8.92     14.81 o 
  -6   8   1       26.75       16.49     10.94 o 
  -5   8   1       48.81       36.85     12.42 o 
  -4   8   1       73.56       73.34     10.99 o 
  -3   8   1        0.13       -7.88      5.84 o 
  -2   8   1       27.25       31.67      8.11 o 
  -1   8   1      216.12      205.26     14.94 o 
   0   8   1      222.20      214.46     17.99 o 
   1   8   1      204.50      212.52     12.00 o 
   2   8   1       39.65       43.60     10.22 o 
   3   8   1       88.90      103.33     13.43 o 
   4   8   1       68.09       73.37     16.91 o 
   5   8   1        0.27       -9.85      7.05 o 
   6   8   1        0.24       -6.35      7.32 o 
   7   8   1       15.52       14.26     13.86 o 
   8   8   1        0.02      -10.58     13.05 o 
   9   8   1        2.06       -3.60     13.08 o 
  -8   9   1        1.89       -3.49     13.22 o 
  -7   9   1       57.75       51.85     15.96 o 
  -6   9   1       69.86       87.79     16.21 o 
  -5   9   1      123.55      120.94     17.72 o 
  -4   9   1        1.29       -3.29     14.80 o 
  -3   9   1      478.90      443.10     15.72 o 
  -2   9   1       48.32       50.40     12.98 o 
  -1   9   1      617.04      632.56     53.41 o 
   0   9   1      180.00      232.81     21.10 o 
   1   9   1      296.14      286.09     27.93 o 
   2   9   1      343.92      306.75     17.48 o 
   3   9   1        0.52      -11.34      7.56 o 
   4   9   1      114.67      120.64     13.60 o 
   5   9   1        3.75       -3.44      7.80 o 
   6   9   1        9.10        6.60     12.12 o 
   7   9   1       15.03       12.45     12.79 o 
   8   9   1        2.87      -19.21     12.80 o 
  -7  10   1        0.03      -11.88     12.95 o 
  -6  10   1       13.78       -1.67     12.70 o 
  -5  10   1       78.37       81.94     23.79 o 
  -4  10   1       67.41       43.32     20.02 o 
  -3  10   1      220.35      225.60     36.55 o 
  -2  10   1        9.33        5.26     10.29 o 
  -1  10   1        8.60        2.90     10.27 o 
   0  10   1      167.27      250.64     23.48 o 
   1  10   1       52.59       66.29     18.41 o 
   2  10   1      523.00      534.37     26.90 o 
   3  10   1      271.36      254.14     31.53 o 
   4  10   1       10.66       10.31      8.93 o 
   5  10   1       63.42       57.29     29.13 o 
   6  10   1       32.14       17.16     13.52 o 
   7  10   1        0.23      -15.82     12.80 o 
  -5  11   1       36.62       44.22     15.59 o 
  -4  11   1        8.28       -3.48     12.50 o 
  -3  11   1        6.29       -1.91     11.88 o 
  -2  11   1       19.00       13.64     19.86 o 
  -1  11   1        1.62       -7.97     11.96 o 
   0  11   1       70.86       74.41     17.19 o 
   1  11   1        0.62      -11.58     11.15 o 
   2  11   1        0.04        7.42     11.89 o 
   3  11   1       88.75      119.99     19.40 o 
   4  11   1      116.85      123.50     29.27 o 
   5  11   1       21.18      -10.74     18.07 o 
  -3  12   1        4.35      -11.50     12.61 o 
  -2  12   1       73.37       81.55     29.32 o 
  -1  12   1        0.65      -23.01     17.89 o 
   0  12   1       10.58        3.78     13.77 o 
   1  12   1       15.68       16.49     14.61 o 
   2  12   1        1.19       -0.56     13.36 o 
   3  12   1        6.29        0.32     20.08 o 
 -12   0   2       51.61       10.21     19.67 o 
 -10   0   2       87.07       79.06     21.52 o 
  -8   0   2       74.86       82.48     12.32 o 
  -6   0   2      449.30      408.23     13.74 o 
  -4   0   2     6212.96     6198.23    175.12 o 
  -2   0   2    22178.57    19762.00    280.60 o 
   0   0   2        1.42        0.97      1.18 o 
   2   0   2       51.41       49.94      5.99 o 
   4   0   2       24.90       27.62      4.10 o 
   6   0   2      452.20      412.73     13.26 o 
   8   0   2      846.22      856.26     22.92 o 
  10   0   2      138.42      136.38     19.23 o 
  12   0   2       17.53       40.40     15.92 o 
 -12   1   2        2.68       -0.13     12.88 o 
 -11   1   2       21.03        4.56     12.42 o 
 -10   1   2       11.32        9.03      9.22 o 
  -9   1   2        6.34       -0.24      6.20 o 
  -8   1   2        0.98       -4.95      5.03 o 
  -7   1   2      190.23      195.40     10.10 o 
  -6   1   2      145.78      141.17      8.41 o 
  -5   1   2      256.82      285.91      9.04 o 
  -4   1   2      360.78      379.00      9.46 o 
  -3   1   2     6896.26     6523.97     70.79 o 
  -2   1   2    16701.75    15984.11    163.02 o 
  -1   1   2     2927.93     2794.66     36.03 o 
   0   1   2    11941.95    11075.01    206.54 o 
   1   1   2     1404.74     1393.35     23.62 o 
   2   1   2      422.77      369.45     10.70 o 
   3   1   2      199.09      168.91      5.00 o 
   4   1   2      124.82      107.20      5.36 o 
   5   1   2      120.98      128.41      6.95 o 
   6   1   2       13.34       15.06      4.11 o 
   7   1   2       70.09       68.86      6.72 o 
   8   1   2      164.18      152.34      9.94 o 
   9   1   2        7.46       -4.43      6.64 o 
  10   1   2       27.60        7.69      8.27 o 
  11   1   2       40.35       51.66     10.89 o 
 -12   2   2        0.17       -7.20     12.73 o 
 -11   2   2        0.00       -8.09      8.93 o 
 -10   2   2       96.33       89.65     13.05 o 
  -9   2   2        1.18       -7.27      6.39 o 
  -8   2   2       14.31        9.47      5.88 o 
  -7   2   2      531.28      525.36     15.25 o 
  -6   2   2      153.07      159.58      8.30 o 
  -5   2   2     1042.96     1050.96     18.79 o 
  -4   2   2     1924.04     1924.62     26.69 o 
  -3   2   2      411.15      390.14      8.50 o 
  -2   2   2     1311.22     1184.71     16.29 o 
  -1   2   2      127.04      123.14      3.73 o 
   0   2   2    11292.00    11286.94    148.18 o 
   1   2   2     1778.71     1798.17     46.97 o 
   2   2   2      830.52      822.70     12.83 o 
   3   2   2       11.02       10.96      2.44 o 
   4   2   2      322.28      275.05      7.34 o 
   5   2   2      564.19      604.22     12.30 o 
   6   2   2      253.14      230.88      8.23 o 
   7   2   2      779.23      770.18     17.87 o 
   8   2   2      210.21      211.53     10.05 o 
   9   2   2      124.98      142.30     10.90 o 
  10   2   2       51.34       43.01     14.99 o 
  11   2   2       27.90       19.58     16.13 o 
 -11   3   2       23.76        7.82     21.14 o 
 -10   3   2        1.11       -5.91      8.73 o 
  -9   3   2        0.02       -7.28      6.67 o 
  -8   3   2       98.76      100.81     12.81 o 
  -7   3   2       47.08       40.51      6.69 o 
  -6   3   2      205.45      185.62      8.62 o 
  -5   3   2     7279.82     7312.91    120.70 o 
  -4   3   2      587.90      597.14     12.46 o 
  -3   3   2       97.24       72.74      4.60 o 
  -2   3   2      192.59      206.88      5.94 o 
  -1   3   2      984.97     1033.59     23.28 o 
   0   3   2       44.68       38.81      6.35 o 
   1   3   2      655.23      674.16     19.63 o 
   2   3   2     2093.81     2200.57     50.25 o 
   3   3   2     1365.17     1529.70     34.56 o 
   4   3   2      439.97      450.73     10.85 o 
   5   3   2      319.08      299.25      9.52 o 
   6   3   2      677.44      684.01     15.84 o 
   7   3   2      319.45      314.42     11.52 o 
   8   3   2       22.56       17.61      7.71 o 
   9   3   2      208.94      260.66     18.45 o 
  10   3   2        4.17      -15.17     10.67 o 
  11   3   2       33.24       45.93     16.71 o 
 -11   4   2        0.22      -11.16     12.46 o 
 -10   4   2       42.31       37.47     19.25 o 
  -9   4   2        2.67       -5.31      9.71 o 
  -8   4   2       20.32       15.99      8.33 o 
  -7   4   2      204.58      192.30     18.82 o 
  -6   4   2        2.39       -2.97      4.15 o 
  -5   4   2       37.47       38.27      5.33 o 
  -4   4   2      598.83      530.73     12.18 o 
  -3   4   2        8.29       11.85      3.37 o 
  -2   4   2     3371.37     3333.99     64.10 o 
  -1   4   2      114.81       80.28      4.80 o 
   0   4   2     2401.13     2504.14     76.03 o 
   1   4   2     2473.15     2539.50     56.98 o 
   2   4   2       58.48       82.29     10.17 o 
   3   4   2     2118.17     2239.54     46.47 o 
   4   4   2      730.02      699.50     14.63 o 
   5   4   2      195.14      214.81      8.21 o 
   6   4   2      558.29      561.43     18.29 o 
   7   4   2      161.93      183.11     14.20 o 
   8   4   2       46.53       58.55     10.50 o 
   9   4   2        3.45       -8.49      7.80 o 
  10   4   2       10.85       14.18     34.11 o 
  11   4   2       47.90       23.90     23.01 o 
 -11   5   2       20.57        5.41     15.03 o 
 -10   5   2       99.02       90.73     17.91 o 
  -9   5   2        0.04        3.15     10.67 o 
  -8   5   2       82.82      111.55     17.15 o 
  -7   5   2      118.06      140.19     17.26 o 
  -6   5   2        0.48       -7.64      5.09 o 
  -5   5   2        0.74       -5.31      3.54 o 
  -4   5   2      614.99      615.40     15.91 o 
  -3   5   2      444.95      479.81     11.68 o 
  -2   5   2     1081.90     1180.06     20.16 o 
  -1   5   2      111.58      114.88      6.36 o 
   0   5   2      978.77     1039.84     25.60 o 
   1   5   2     1422.81     1519.05     26.12 o 
   2   5   2     1812.73     1968.80     72.21 o 
   3   5   2      578.85      597.67     28.24 o 
   4   5   2      437.93      413.53     14.90 o 
   5   5   2      335.81      338.64     15.52 o 
   6   5   2      582.25      545.77     19.66 o 
   7   5   2      139.52      176.97     14.85 o 
   8   5   2       62.33       71.74     11.75 o 
   9   5   2      118.80      176.04     16.61 o 
  10   5   2       13.59       -0.47     12.05 o 
 -10   6   2        0.03      -13.97     12.47 o 
  -9   6   2       19.48       35.86     14.95 o 
  -8   6   2      192.12      243.63     23.60 o 
  -7   6   2      311.63      330.41     23.19 o 
  -6   6   2      856.31      910.19     34.93 o 
  -5   6   2       81.35       78.18      9.60 o 
  -4   6   2        7.84        7.24      4.69 o 
  -3   6   2      247.18      217.78     12.12 o 
  -2   6   2        0.10       -5.01      3.34 o 
  -1   6   2      299.51      293.46      9.22 o 
   0   6   2        0.04       -1.78      3.49 o 
   1   6   2      334.03      307.34     10.57 o 
   2   6   2       14.39       40.28      8.66 o 
   3   6   2        2.02       -8.01      5.34 o 
   4   6   2        0.43       -4.67      6.01 o 
   5   6   2      377.77      374.72     15.77 o 
   6   6   2      165.47      205.28     15.74 o 
   7   6   2       11.08        1.39      7.80 o 
   8   6   2       80.98       97.11     13.08 o 
   9   6   2        6.45        9.04     12.47 o 
  10   6   2        1.97        5.78     13.87 o 
 -10   7   2        0.12       -6.06     13.95 o 
  -9   7   2        9.10       -4.02     12.81 o 
  -8   7   2       61.08       48.05     14.92 o 
  -7   7   2        2.86       -4.45      9.90 o 
  -6   7   2        0.03       -3.86      9.50 o 
  -5   7   2      222.54      282.10     41.85 o 
  -4   7   2      499.10      498.45     17.04 o 
  -3   7   2      141.87      183.98     12.60 o 
  -2   7   2       85.89       83.10      7.51 o 
  -1   7   2        8.64        7.31      4.23 o 
   0   7   2      846.04      899.45     22.62 o 
   1   7   2       42.40       33.58     17.82 o 
   2   7   2     1754.33     1740.85     41.79 o 
   3   7   2       87.32       95.65     19.83 o 
   4   7   2       15.41        8.81      8.43 o 
   5   7   2        9.16        4.58      7.43 o 
   6   7   2       25.15       27.99      9.21 o 
   7   7   2       83.61       81.27     13.03 o 
   8   7   2       16.17        1.14     12.58 o 
   9   7   2        2.43       -9.82     12.24 o 
  -9   8   2        2.33       11.04     15.83 o 
  -8   8   2        1.90      -17.35     17.50 o 
  -7   8   2        4.32      -12.06     10.42 o 
  -6   8   2       27.96       26.19     11.76 o 
  -5   8   2       98.81      121.15     16.72 o 
  -4   8   2      575.44      598.46     25.59 o 
  -3   8   2      243.86      231.02     12.77 o 
  -2   8   2      573.82      564.82     19.14 o 
  -1   8   2      210.34      217.82     21.78 o 
   0   8   2      145.53      135.13     20.37 o 
   1   8   2      238.65      223.38     27.60 o 
   2   8   2        3.86       -3.78      7.54 o 
   3   8   2     1497.12     1434.20     86.14 o 
   4   8   2        0.09       -9.34      7.70 o 
   5   8   2      177.88      227.25     17.16 o 
   6   8   2       74.73       95.57     13.08 o 
   7   8   2        4.26      -10.63     16.59 o 
   8   8   2       52.79       78.77     17.89 o 
   9   8   2        2.68      -17.28     16.31 o 
  -8   9   2       22.51       21.32     15.86 o 
  -7   9   2        0.75      -11.74     11.75 o 
  -6   9   2       53.41       62.98     16.33 o 
  -5   9   2        1.94      -13.15      8.76 o 
  -4   9   2       60.25       75.19     14.52 o 
  -3   9   2       30.22       25.54     12.27 o 
  -2   9   2       32.20       17.80     10.46 o 
  -1   9   2     1161.11     1152.41     48.94 o 
   0   9   2       60.33       58.34     13.74 o 
   1   9   2       34.87       48.87     12.75 o 
   2   9   2      114.94      111.58     20.87 o 
   3   9   2       40.25       32.15     10.86 o 
   4   9   2       17.17       20.36     10.52 o 
   5   9   2      115.12      137.24     14.85 o 
   6   9   2       70.70       60.82     12.43 o 
   7   9   2        8.16        6.98     13.30 o 
   8   9   2        4.99        3.07     15.47 o 
  -7  10   2       41.00       37.90     16.01 o 
  -6  10   2        4.86        3.88     18.28 o 
  -5  10   2       40.65       36.19     20.84 o 
  -4  10   2        0.49       -0.52     10.77 o 
  -3  10   2       73.49       66.90     15.39 o 
  -2  10   2       12.78        7.08     17.05 o 
  -1  10   2       95.63      134.44     18.49 o 
   0  10   2       96.58       86.49     16.01 o 
   1  10   2      112.47      164.19     19.50 o 
   2  10   2       13.56       20.61     12.96 o 
   3  10   2        9.36       16.43     16.09 o 
   4  10   2       12.72       16.05     10.83 o 
   5  10   2      156.03      233.73     18.77 o 
   6  10   2        3.50       -2.34     11.52 o 
   7  10   2       56.79       52.94     17.84 o 
  -5  11   2        3.33        3.46     14.06 o 
  -4  11   2       17.29       13.95     15.74 o 
  -3  11   2       63.22       76.88     26.27 o 
  -2  11   2        0.23       -5.44     10.90 o 
  -1  11   2       30.93       26.69     20.08 o 
   0  11   2        5.00        4.57     12.08 o 
   1  11   2       48.32       47.19     15.36 o 
   2  11   2      163.79      226.84     24.75 o 
   3  11   2        8.96        4.79     11.89 o 
   5  11   2        0.83       -6.51     16.34 o 
  -2  12   2        2.93      -12.05     11.17 o 
  -1  12   2       15.37       12.70     24.08 o 
   0  12   2        3.59       -2.08     17.64 o 
   1  12   2       97.76      141.76     39.31 o 
   2  12   2        3.87        3.42     14.55 o 
 -11   0   3       29.10       13.00     19.17 o 
  -9   0   3      338.77      288.73     26.09 o 
  -7   0   3      481.58      442.05     19.77 o 
  -5   0   3      151.84      143.16     10.11 o 
  -3   0   3       46.28       39.70      7.43 o 
  -1   0   3      357.39      337.69      8.89 o 
   1   0   3     1342.02     1339.61     39.51 o 
   3   0   3        2.89        2.63      2.27 o 
   5   0   3      496.42      530.33     18.53 o 
   7   0   3      134.04      147.13     10.41 o 
   9   0   3      151.64      160.99     18.17 o 
  11   0   3        0.47      -13.82     12.51 o 
 -12   1   3       13.36        5.20     13.86 o 
 -11   1   3        2.12       -2.60     12.06 o 
 -10   1   3       51.54       37.09     10.65 o 
  -9   1   3        1.11       -2.27      6.68 o 
  -8   1   3       42.42       40.91      8.52 o 
  -7   1   3       20.07       15.06      5.30 o 
  -6   1   3     2269.13     2275.62     42.04 o 
  -5   1   3     3344.85     3491.75     50.08 o 
  -4   1   3     1660.86     1529.54     37.20 o 
  -3   1   3     5651.20     6140.33    112.05 o 
  -2   1   3       78.20       87.39      5.04 o 
  -1   1   3       31.64       39.54      3.15 o 
   0   1   3     1241.20     1288.33     14.84 o 
   1   1   3      251.04      207.78      7.54 o 
   2   1   3     3461.29     3402.55     40.16 o 
   3   1   3       58.39       64.63      3.90 o 
   4   1   3     2593.76     2631.44     30.93 o 
   5   1   3      439.18      431.51     10.17 o 
   6   1   3      245.95      214.75      7.89 o 
   7   1   3      177.25      165.28      9.10 o 
   8   1   3       86.53       93.35      8.31 o 
   9   1   3        2.70       -8.51      6.43 o 
  10   1   3      129.85      160.64     14.71 o 
  11   1   3       25.70       28.66     12.07 o 
 -11   2   3       85.88       75.46     13.34 o 
 -10   2   3       55.51       27.44     10.38 o 
  -9   2   3       69.17       80.42     10.90 o 
  -8   2   3       43.07       28.91      9.17 o 
  -7   2   3      210.53      214.35     10.29 o 
  -6   2   3      145.16      130.30      8.62 o 
  -5   2   3      573.42      519.80     12.37 o 
  -4   2   3      147.48      149.49      7.10 o 
  -3   2   3      762.62      720.46     12.35 o 
  -2   2   3      187.87      161.63      9.72 o 
  -1   2   3      301.33      312.86      7.24 o 
   0   2   3     1308.98     1355.64     18.26 o 
   1   2   3     1274.17     1188.23     16.71 o 
   2   2   3       71.29       75.89      4.89 o 
   3   2   3        2.07       -1.29      2.31 o 
   4   2   3      667.03      641.77     12.02 o 
   5   2   3      336.58      300.63      8.62 o 
   6   2   3        7.73        3.18      3.59 o 
   7   2   3       66.15       83.18      7.66 o 
   8   2   3      130.40      142.42      9.99 o 
   9   2   3        0.01       -9.24      6.16 o 
  10   2   3        7.89       -2.67      9.08 o 
  11   2   3        0.11      -16.55     11.82 o 
 -11   3   3        0.19      -13.14     11.29 o 
 -10   3   3        0.60        3.59      9.32 o 
  -9   3   3       17.21        8.38      8.09 o 
  -8   3   3     1184.39     1145.61     28.85 o 
  -7   3   3      393.12      397.06     18.31 o 
  -6   3   3       41.03       37.02      5.77 o 
  -5   3   3      347.09      349.31     10.25 o 
  -4   3   3        1.37       10.02      3.35 o 
  -3   3   3       34.24       26.09      5.64 o 
  -2   3   3        3.72        2.97      2.38 o 
  -1   3   3      858.12      825.00     14.12 o 
   0   3   3       57.37       66.60      5.25 o 
   1   3   3      322.74      367.03     11.54 o 
   2   3   3       27.29       19.61      8.61 o 
   3   3   3     2151.25     2214.38     35.86 o 
   4   3   3      423.52      445.46      9.90 o 
   5   3   3       32.76       31.57      4.70 o 
   6   3   3       35.48       34.29      5.20 o 
   7   3   3       45.88       49.96      6.75 o 
   8   3   3       51.18       62.47     10.87 o 
   9   3   3      169.88      191.97     21.04 o 
  10   3   3       15.23        3.49     12.24 o 
  11   3   3        3.62       -0.09     12.47 o 
 -11   4   3        4.83      -16.82     11.98 o 
 -10   4   3       99.34       59.86     19.08 o 
  -9   4   3       95.13       89.60     15.10 o 
  -8   4   3      271.21      281.02     16.28 o 
  -7   4   3       76.64       75.87     10.52 o 
  -6   4   3       24.40       14.66      5.90 o 
  -5   4   3        0.51        0.34      3.64 o 
  -4   4   3        2.09        0.85      3.18 o 
  -3   4   3      700.64      702.92     13.75 o 
  -2   4   3       47.45       48.05      7.55 o 
  -1   4   3        8.32        8.63      3.07 o 
   0   4   3      197.34      177.57      6.85 o 
   1   4   3        0.38        5.73      4.94 o 
   2   4   3        3.29        5.79      5.27 o 
   3   4   3     1801.24     1972.51     54.17 o 
   4   4   3      464.60      508.71     12.37 o 
   5   4   3      247.71      227.26      8.38 o 
   6   4   3       93.01       96.66     10.86 o 
   7   4   3       40.38       33.13      8.47 o 
   8   4   3       81.71       78.40     13.69 o 
   9   4   3      228.10      258.99     23.04 o 
  10   4   3        6.89       -3.07     15.48 o 
  11   4   3       22.90       35.11     15.46 o 
 -11   5   3        2.67       -3.29     13.55 o 
 -10   5   3      341.58      359.51     27.25 o 
  -9   5   3      158.37      180.54     31.41 o 
  -8   5   3       19.69       30.38     12.32 o 
  -7   5   3       16.11        5.51      9.67 o 
  -6   5   3       12.04        8.78      6.32 o 
  -5   5   3      543.14      519.70     16.52 o 
  -4   5   3        9.81        8.45      3.95 o 
  -3   5   3      601.08      601.98     13.45 o 
  -2   5   3      441.69      485.82     10.63 o 
  -1   5   3      420.92      405.98      9.34 o 
   0   5   3      445.20      424.90     19.44 o 
   1   5   3       31.13       39.61      3.65 o 
   2   5   3     1523.40     1535.28     57.67 o 
   3   5   3        0.68        6.23      6.40 o 
   4   5   3      461.60      423.98     18.76 o 
   5   5   3      439.99      438.34     16.40 o 
   6   5   3        6.80        4.80      7.08 o 
   7   5   3       87.59       97.59     12.04 o 
   8   5   3      115.42      117.76     13.69 o 
   9   5   3        7.78      -11.49      8.28 o 
  10   5   3       53.98       60.80     16.05 o 
 -10   6   3        0.05      -16.18     12.37 o 
  -9   6   3       42.19       35.35     14.64 o 
  -8   6   3        5.91       -3.96     10.45 o 
  -7   6   3       98.34      136.07     26.01 o 
  -6   6   3        7.12       11.82     10.04 o 
  -5   6   3       18.07       33.32      7.70 o 
  -4   6   3      688.06      709.88     16.26 o 
  -3   6   3       15.67       13.68      4.62 o 
  -2   6   3      240.08      221.67      7.71 o 
  -1   6   3      815.81      874.71     17.10 o 
   0   6   3      244.45      276.18     10.65 o 
   1   6   3     1669.72     1720.20     40.93 o 
   2   6   3        5.35        4.31      5.89 o 
   3   6   3        0.87       -8.66      9.14 o 
   4   6   3        0.79       -4.30      8.39 o 
   5   6   3        8.91        4.46      6.43 o 
   6   6   3       39.33       42.04      9.25 o 
   7   6   3      153.19      162.54     25.60 o 
   8   6   3        7.51      -11.98      8.22 o 
   9   6   3        8.43       -9.63      9.09 o 
  10   6   3        0.10       -8.27     20.06 o 
  -9   7   3       83.72      131.20     22.37 o 
  -8   7   3        0.01      -13.21     10.33 o 
  -7   7   3        2.97       -1.85     10.58 o 
  -6   7   3      201.87      247.55     29.94 o 
  -5   7   3       11.82        0.10      9.46 o 
  -4   7   3       19.68       15.08      9.59 o 
  -3   7   3      321.13      279.32      9.66 o 
  -2   7   3      898.09      898.14     19.77 o 
  -1   7   3        2.29        0.17      4.12 o 
   0   7   3      551.58      491.29     20.40 o 
   1   7   3        7.56        1.76      6.76 o 
   2   7   3      364.20      345.24     17.84 o 
   3   7   3       29.48       25.44     15.69 o 
   4   7   3      113.46      123.13     15.06 o 
   5   7   3       27.09       19.62      8.07 o 
   6   7   3       97.49       98.99     17.80 o 
   7   7   3        0.01      -12.17      8.11 o 
   8   7   3       55.19       41.20     11.81 o 
   9   7   3       17.28       20.21     13.99 o 
  -9   8   3       16.70       15.40     18.87 o 
  -8   8   3        0.22       -1.52     11.47 o 
  -7   8   3       29.35       38.61     13.98 o 
  -6   8   3      123.99      171.68     20.24 o 
  -5   8   3       16.68       23.93     11.34 o 
  -4   8   3        0.30       -8.14      8.75 o 
  -3   8   3      110.23      139.34     16.33 o 
  -2   8   3        0.25       -8.94      5.96 o 
  -1   8   3        0.02       -5.98      5.41 o 
   0   8   3      386.37      350.32     14.96 o 
   1   8   3        1.01      -10.45      6.96 o 
   2   8   3        2.42       -6.90     11.70 o 
   3   8   3       56.91       50.79     11.70 o 
   4   8   3      103.87       99.36     14.85 o 
   5   8   3       14.15       -5.25      7.22 o 
   6   8   3       80.65       72.40     12.05 o 
   7   8   3       14.55       -3.21      9.16 o 
   8   8   3       47.11       51.45     15.62 o 
  -8   9   3        9.56        7.66     14.18 o 
  -7   9   3        1.03      -16.85     11.24 o 
  -6   9   3       11.75        8.69     12.16 o 
  -5   9   3       24.48       43.54     13.28 o 
  -4   9   3       11.01        2.40     10.67 o 
  -3   9   3      481.74      488.39     27.41 o 
  -2   9   3      322.77      309.96     20.50 o 
  -1   9   3      304.78      327.61     19.44 o 
   0   9   3        3.98       11.06     13.61 o 
   1   9   3       83.28       68.73     13.05 o 
   2   9   3      308.48      269.32     17.16 o 
   3   9   3        0.96       -2.02      8.54 o 
   4   9   3        3.54       -2.62      9.24 o 
   5   9   3      270.09      294.59     17.25 o 
   6   9   3       84.70      118.29     14.57 o 
   7   9   3       83.59      100.94     25.42 o 
   8   9   3        4.30        7.80     14.17 o 
  -7  10   3        0.00      -16.76     12.08 o 
  -6  10   3       22.38       -9.00     16.04 o 
  -5  10   3       60.67       58.65     16.82 o 
  -4  10   3       87.55      136.97     20.37 o 
  -3  10   3       44.36       26.40     13.42 o 
  -2  10   3      173.75      231.89     25.26 o 
  -1  10   3      113.12      199.78     33.27 o 
   0  10   3       75.57       88.33     15.92 o 
   1  10   3      563.97      549.97     42.00 o 
   2  10   3       26.38       12.84     16.89 o 
   3  10   3      170.63      197.06     28.05 o 
   4  10   3       84.23       65.05     14.84 o 
   5  10   3        3.95        8.47      9.37 o 
   6  10   3        3.67       -2.78     19.72 o 
  -5  11   3       44.22       84.46     46.75 o 
  -4  11   3        2.76       -1.38     12.82 o 
  -3  11   3        3.15       -6.73     10.89 o 
  -2  11   3       17.93       15.65     12.89 o 
  -1  11   3       40.39       73.26     25.61 o 
   0  11   3       37.36       36.97     19.97 o 
   1  11   3       29.87       16.00     13.11 o 
   2  11   3       96.87      140.93     21.35 o 
   3  11   3        3.15       -8.02     17.43 o 
   4  11   3       19.48       29.43     19.95 o 
   5  11   3       10.60        9.21     13.48 o 
  -2  12   3       32.46       32.75     14.99 o 
  -1  12   3        7.58        2.44     11.99 o 
   0  12   3       34.86       33.95     21.55 o 
   1  12   3       14.45       14.35     18.58 o 
   2  12   3        0.31       -5.26     15.21 o 
 -12   0   4       11.98       15.17     21.20 o 
 -10   0   4        0.39        4.62     13.64 o 
  -8   0   4       99.93       87.88     19.33 o 
  -6   0   4      396.09      340.91     16.61 o 
  -4   0   4        0.23       -3.67      3.96 o 
  -2   0   4     3707.44     3930.56     55.66 o 
   0   0   4     1190.62     1244.93     36.25 o 
   2   0   4     5056.52     4965.36     80.28 o 
   4   0   4     2235.27     2197.38     33.67 o 
   6   0   4     1443.03     1580.68     29.51 o 
   8   0   4      289.43      326.63     18.58 o 
  10   0   4       29.00        2.87     11.53 o 
 -12   1   4        6.73       16.26     15.65 o 
 -11   1   4        1.99      -15.54     10.36 o 
 -10   1   4      178.78      153.74     15.57 o 
  -9   1   4       55.22       64.88     10.68 o 
  -8   1   4       57.22       49.38     10.28 o 
  -7   1   4        4.78       -2.75      5.57 o 
  -6   1   4     1065.58      999.96     24.92 o 
  -5   1   4      181.84      158.90      9.46 o 
  -4   1   4     1152.48     1077.15     30.43 o 
  -3   1   4       28.87       34.65      8.28 o 
  -2   1   4        0.01       -0.87      1.95 o 
  -1   1   4        4.59        2.62      1.46 o 
   0   1   4      877.58      880.42     11.87 o 
   1   1   4       18.32       13.51      2.01 o 
   2   1   4     4395.54     4578.54     52.93 o 
   3   1   4      166.60      164.26      6.45 o 
   4   1   4       40.78       33.00      4.20 o 
   5   1   4      867.99      920.50     15.95 o 
   6   1   4       15.98       12.41      4.32 o 
   7   1   4        2.15       -1.41      4.21 o 
   8   1   4      220.32      246.71     16.15 o 
   9   1   4      144.76      156.85     12.79 o 
  10   1   4        0.03      -11.02      7.36 o 
  11   1   4        1.45       -7.96     10.06 o 
 -11   2   4        1.89       -5.88      9.42 o 
 -10   2   4        8.47        0.78      8.74 o 
  -9   2   4        3.01       -1.83      7.15 o 
  -8   2   4       21.56       26.35      8.44 o 
  -7   2   4      363.03      377.18     15.29 o 
  -6   2   4      551.94      513.10     13.27 o 
  -5   2   4     1412.20     1429.00     23.04 o 
  -4   2   4     2523.81     2440.92     39.38 o 
  -3   2   4      968.58      962.86     22.07 o 
  -2   2   4      294.51      317.50      9.82 o 
  -1   2   4     3416.67     3440.36     40.64 o 
   0   2   4     2691.75     2594.04     43.13 o 
   1   2   4     1436.27     1407.76     17.26 o 
   2   2   4       24.20       35.46      3.32 o 
   3   2   4      805.91      872.18     15.92 o 
   4   2   4      435.36      445.19     10.02 o 
   5   2   4      503.44      524.69     11.76 o 
   6   2   4      102.54      118.20      7.81 o 
   7   2   4      578.71      595.60     14.49 o 
   8   2   4      171.49      221.37     13.05 o 
   9   2   4       90.62       90.54     12.84 o 
  10   2   4       42.70       39.00     11.28 o 
  11   2   4       11.65       -5.80     11.37 o 
 -11   3   4        2.77       -4.28      9.86 o 
 -10   3   4       48.33       41.83     11.19 o 
  -9   3   4        0.03       -2.49      7.41 o 
  -8   3   4      340.89      335.74     15.75 o 
  -7   3   4     1059.08     1005.07     25.96 o 
  -6   3   4       29.41       18.99      6.48 o 
  -5   3   4      439.69      424.06     10.97 o 
  -4   3   4      968.32      947.40     16.29 o 
  -3   3   4      284.07      248.25      6.31 o 
  -2   3   4      257.57      219.79      5.54 o 
  -1   3   4     1775.16     1907.11     26.19 o 
   0   3   4     4627.51     5060.08    133.48 o 
   1   3   4     9277.91     9747.05    103.17 o 
   2   3   4      109.96      121.63      6.85 o 
   3   3   4     1635.67     1668.72     38.40 o 
   4   3   4        1.19       -2.54      3.16 o 
   5   3   4       68.53       82.24      6.44 o 
   6   3   4       31.65       25.70      5.08 o 
   7   3   4      381.12      376.11     13.77 o 
   8   3   4       86.50      109.24     13.50 o 
   9   3   4      119.88      125.18     20.68 o 
  10   3   4        0.08        7.13     12.10 o 
  11   3   4       17.84       30.69     21.44 o 
 -11   4   4        1.45      -10.65     13.48 o 
 -10   4   4        4.10       -1.06     11.54 o 
  -9   4   4        7.31       12.10      9.59 o 
  -8   4   4      304.29      343.73     16.23 o 
  -7   4   4      204.08      214.42     15.35 o 
  -6   4   4       26.21       17.98      6.49 o 
  -5   4   4       61.94       65.84     10.47 o 
  -4   4   4       33.46       30.17      7.42 o 
  -3   4   4       59.72       59.30      4.98 o 
  -2   4   4      298.41      299.28      7.52 o 
  -1   4   4      699.12      744.89     14.59 o 
   0   4   4     3294.49     3437.28     55.52 o 
   1   4   4     1880.64     2001.37     30.83 o 
   2   4   4     2012.38     2071.03     44.94 o 
   3   4   4      221.99      186.97     14.97 o 
   4   4   4     1831.55     1839.63     30.69 o 
   5   4   4       85.13       85.56      9.88 o 
   6   4   4      664.55      627.34     20.00 o 
   7   4   4       90.64       82.05     10.93 o 
   8   4   4        6.47        2.71      7.96 o 
   9   4   4       63.69       53.68     15.52 o 
  10   4   4        1.72       -3.72     12.97 o 
  11   4   4       77.47       90.78     21.97 o 
 -11   5   4        1.80       -6.73     15.09 o 
 -10   5   4       12.23      -14.21     13.03 o 
  -9   5   4       97.26      110.23     18.84 o 
  -8   5   4       59.37       47.16     13.59 o 
  -7   5   4       31.47       20.92      7.74 o 
  -6   5   4      274.48      257.45     12.77 o 
  -5   5   4       69.67       55.47      8.20 o 
  -4   5   4      507.16      504.57     28.86 o 
  -3   5   4      121.55       97.77      8.78 o 
  -2   5   4      733.84      702.31     13.25 o 
  -1   5   4      121.32      137.97      7.09 o 
   0   5   4        2.79       -1.48      2.79 o 
   1   5   4        0.50        4.47      2.65 o 
   2   5   4      525.82      544.23     20.71 o 
   3   5   4      829.86      830.13     40.82 o 
   4   5   4      253.71      264.74     21.89 o 
   5   5   4      517.33      480.01     17.49 o 
   6   5   4       32.21       21.17      7.86 o 
   7   5   4      157.62      175.53     15.08 o 
   8   5   4      132.99      153.83     22.09 o 
   9   5   4      156.11      179.97     29.21 o 
  10   5   4        1.37      -10.70     12.90 o 
 -10   6   4       95.22       72.56     20.67 o 
  -9   6   4        9.17        3.03     12.55 o 
  -8   6   4       28.22       23.49     12.94 o 
  -7   6   4       34.67       28.77     12.08 o 
  -6   6   4      110.15      132.97     12.71 o 
  -5   6   4        9.46        4.15      6.16 o 
  -4   6   4        0.19       -1.75      6.24 o 
  -3   6   4      122.64      115.05      9.04 o 
  -2   6   4      263.95      237.97     10.05 o 
  -1   6   4      331.76      359.98      9.58 o 
   0   6   4     1243.33     1260.20     24.43 o 
   1   6   4      108.82       83.45     11.13 o 
   2   6   4       16.62       14.55      7.55 o 
   3   6   4      180.57      194.12     25.65 o 
   4   6   4      383.84      345.84     18.24 o 
   5   6   4       22.93       33.17     12.24 o 
   6   6   4      237.38      270.64     18.16 o 
   7   6   4       82.49       82.29     12.69 o 
   8   6   4      169.33      241.00     26.66 o 
   9   6   4        5.00       -0.29     12.68 o 
  10   6   4        8.64       11.74     14.58 o 
  -9   7   4        2.42      -14.75     12.22 o 
  -8   7   4        3.70       -6.22     12.00 o 
  -7   7   4       29.16       38.56     13.08 o 
  -6   7   4      177.41      196.07     20.53 o 
  -5   7   4      133.85      174.70     18.60 o 
  -4   7   4      752.36      781.54     22.23 o 
  -3   7   4       38.80       26.00      6.54 o 
  -2   7   4     1051.23     1097.64     19.52 o 
  -1   7   4      283.22      275.27     10.82 o 
   0   7   4      118.53       82.96     11.91 o 
   1   7   4        9.77       -5.91      6.36 o 
   2   7   4        0.05       -0.15      7.47 o 
   3   7   4      143.10      130.47     15.66 o 
   4   7   4       82.41       78.19     13.41 o 
   5   7   4      341.65      285.44     18.31 o 
   6   7   4       33.21       23.25      9.45 o 
   7   7   4      138.01      213.74     18.26 o 
   8   7   4       25.54       20.28     10.69 o 
   9   7   4        7.27        0.85     10.61 o 
  -9   8   4       28.11       14.22     16.13 o 
  -8   8   4       26.36       29.21     15.02 o 
  -7   8   4       10.84       -0.66     11.35 o 
  -6   8   4      145.03      184.91     21.48 o 
  -5   8   4        6.41       -4.66     11.32 o 
  -4   8   4      796.62      839.87     26.21 o 
  -3   8   4       27.75       28.57     11.60 o 
  -2   8   4      102.10       84.78     11.36 o 
  -1   8   4     2166.82     2001.63     47.53 o 
   0   8   4      273.04      244.53     12.98 o 
   1   8   4      221.16      216.82     16.86 o 
   2   8   4      550.71      506.92     23.67 o 
   3   8   4        6.52       -9.94     11.72 o 
   4   8   4      250.90      212.78     30.54 o 
   5   8   4       22.21       27.43     10.70 o 
   6   8   4       70.44       86.63     12.94 o 
   7   8   4        1.32       -2.08      9.21 o 
   8   8   4        1.62      -12.60     10.38 o 
  -8   9   4        2.21       -3.41     13.94 o 
  -7   9   4       26.29       16.55     17.89 o 
  -6   9   4       26.69       15.54     12.80 o 
  -5   9   4       88.80      133.74     22.11 o 
  -4   9   4        0.43       -1.46     10.70 o 
  -3   9   4      216.15      273.15     24.83 o 
  -2   9   4      209.97      261.03     28.51 o 
  -1   9   4      110.03      123.21     16.62 o 
   0   9   4       17.02       14.23      8.37 o 
   1   9   4       56.40       46.96     12.34 o 
   2   9   4      136.37      171.45     19.37 o 
   3   9   4      399.90      301.29     31.91 o 
   4   9   4       68.84       74.96     13.92 o 
   5   9   4        8.78       -9.93     11.32 o 
   6   9   4       44.90       21.75     11.36 o 
   7   9   4        3.87        4.68     10.29 o 
  -6  10   4        3.37       -3.21     13.52 o 
  -5  10   4        2.06       11.75     12.20 o 
  -4  10   4       16.90        3.10     19.16 o 
  -3  10   4       90.26      127.52     19.56 o 
  -2  10   4       24.00       -2.66     11.68 o 
  -1  10   4       63.36       45.51     13.93 o 
   0  10   4       11.02        1.49     17.11 o 
   1  10   4       47.26       47.17     17.19 o 
   2  10   4        4.01        1.60      9.44 o 
   3  10   4      295.12      261.30     21.07 o 
   4  10   4       73.88       66.32     14.99 o 
   5  10   4       83.41      103.08     14.70 o 
   6  10   4       10.21       -0.13     10.26 o 
  -5  11   4        3.36      -13.91     13.83 o 
  -4  11   4        8.69       -7.09     12.25 o 
  -3  11   4       12.62        7.70     12.07 o 
  -2  11   4      213.63      232.72     84.67 o 
  -1  11   4        9.27        9.62     13.86 o 
   0  11   4      262.18      327.94     41.50 o 
   1  11   4        0.44       -9.73     15.93 o 
   2  11   4       55.50       52.40     16.71 o 
   3  11   4       11.28       -0.82     16.45 o 
   4  11   4       11.84        0.18     17.55 o 
  -1  12   4       57.43       96.43     27.59 o 
   0  12   4        0.29       -5.69     11.19 o 
   1  12   4       45.64      101.45     27.58 o 
 -11   0   5       71.61       54.66     20.86 o 
  -9   0   5       45.72       78.28     19.88 o 
  -7   0   5     1080.21     1007.95     44.74 o 
  -5   0   5      117.96      147.17     21.66 o 
  -3   0   5       87.74      108.27      6.99 o 
  -1   0   5      303.41      293.06      9.97 o 
   1   0   5     1230.85     1417.33     30.18 o 
   3   0   5      164.49      126.74      5.30 o 
   5   0   5     2137.12     2156.71     34.89 o 
   7   0   5      181.08      181.84     17.00 o 
   9   0   5       13.68       13.26     11.21 o 
  11   0   5      110.53      128.39     20.66 o 
 -11   1   5        4.50      -14.43     11.42 o 
 -10   1   5       12.28        9.24      9.06 o 
  -9   1   5       13.85        2.02      7.49 o 
  -8   1   5      166.20      169.42     15.55 o 
  -7   1   5       41.73       38.27      8.65 o 
  -6   1   5       22.60       19.28      6.44 o 
  -5   1   5      537.36      528.16     16.19 o 
  -4   1   5     1431.90     1491.94     37.92 o 
  -3   1   5      923.83      910.40     13.50 o 
  -2   1   5        0.15       -1.28      1.52 o 
  -1   1   5      279.97      248.71      5.80 o 
   0   1   5     1325.63     1325.06     16.90 o 
   1   1   5      121.11      118.73      5.21 o 
   2   1   5     2259.54     2483.81     33.00 o 
   3   1   5     3476.27     3730.67     50.75 o 
   4   1   5      202.82      221.88     12.26 o 
   5   1   5      701.87      756.29     14.37 o 
   6   1   5       28.92       24.58      4.83 o 
   7   1   5      160.32      156.24     16.96 o 
   8   1   5       31.72       21.74      7.27 o 
   9   1   5      170.96      190.47     14.22 o 
  10   1   5      109.61      133.58     15.86 o 
  11   1   5       21.64       19.71     11.53 o 
 -11   2   5        0.01       -9.35      9.69 o 
 -10   2   5        6.78       -1.30      8.78 o 
  -9   2   5       30.77       22.85      8.84 o 
  -8   2   5      186.56      169.93     14.69 o 
  -7   2   5     1143.46     1102.07     32.40 o 
  -6   2   5       88.14      104.26     10.52 o 
  -5   2   5       48.58       42.53      8.65 o 
  -4   2   5     1670.84     1739.35     55.17 o 
  -3   2   5     3747.96     3709.21     46.31 o 
  -2   2   5     4816.59     4697.10     88.01 o 
  -1   2   5     5429.89     5519.77     60.34 o 
   0   2   5       24.98       26.23      3.80 o 
   1   2   5      961.10     1078.03     15.91 o 
   2   2   5     2602.63     2808.72     31.18 o 
   3   2   5       17.13       29.90      5.10 o 
   4   2   5      299.66      280.43      8.16 o 
   5   2   5      289.53      268.97      8.56 o 
   6   2   5       13.56       12.55      4.60 o 
   7   2   5      235.95      233.54     16.85 o 
   8   2   5       50.36       51.66     10.83 o 
   9   2   5       27.33       27.89     10.36 o 
  10   2   5        0.39       -3.58      8.97 o 
  11   2   5       37.29       27.33     12.49 o 
 -11   3   5       17.71       13.99     11.16 o 
 -10   3   5       90.85       86.99     13.52 o 
  -9   3   5      155.12      144.70     14.87 o 
  -8   3   5       88.43       87.66     12.01 o 
  -7   3   5       77.58       84.28     10.87 o 
  -6   3   5      262.56      259.97     12.55 o 
  -5   3   5      187.63      188.73     12.81 o 
  -4   3   5      230.07      250.71     22.37 o 
  -3   3   5      766.54      852.90     17.03 o 
  -2   3   5     3683.95     3877.32     47.82 o 
  -1   3   5      266.61      264.51     10.65 o 
   0   3   5     3053.03     3169.52     39.11 o 
   1   3   5     1292.54     1317.98     17.66 o 
   2   3   5     1218.85     1138.00     16.06 o 
   3   3   5       90.87       85.98      6.69 o 
   4   3   5      791.60      793.26     16.57 o 
   5   3   5      343.96      327.64      9.69 o 
   6   3   5      315.95      295.07     11.73 o 
   7   3   5      329.18      316.07     12.74 o 
   8   3   5       61.50       63.38     11.41 o 
   9   3   5       54.57       54.46     12.77 o 
  10   3   5        0.07       -8.61     16.54 o 
  11   3   5       10.33       -9.92     13.38 o 
 -11   4   5      173.65      203.96     24.91 o 
 -10   4   5      325.09      336.25     19.72 o 
  -9   4   5       31.19       39.64     10.57 o 
  -8   4   5       46.02       59.40     10.34 o 
  -7   4   5      387.11      354.76     15.68 o 
  -6   4   5       73.94       73.46      9.94 o 
  -5   4   5      880.27      896.00     22.73 o 
  -4   4   5      344.03      355.13     15.46 o 
  -3   4   5        8.69       -0.24      3.00 o 
  -2   4   5       83.15       89.88      4.81 o 
  -1   4   5      441.39      425.56     10.93 o 
   0   4   5      305.06      343.38      9.23 o 
   1   4   5      757.59      739.14     13.58 o 
   2   4   5       98.54      103.70      7.31 o 
   3   4   5        4.46       -6.74      4.50 o 
   4   4   5      317.48      299.29     16.50 o 
   5   4   5       84.50       94.13     10.30 o 
   6   4   5      111.95      149.76     15.35 o 
   7   4   5       15.00        1.65      7.00 o 
   8   4   5       43.70       67.23     20.04 o 
   9   4   5        7.90      -15.96     10.64 o 
  10   4   5       16.59       11.53     14.01 o 
 -10   5   5        9.15        0.29     12.79 o 
  -9   5   5        0.04       -3.32     19.98 o 
  -8   5   5       38.58       18.57      9.15 o 
  -7   5   5       36.45       19.29      8.43 o 
  -6   5   5       41.58       30.06     11.47 o 
  -5   5   5      106.65       77.71      9.48 o 
  -4   5   5       37.17       26.35      6.35 o 
  -3   5   5     1522.31     1521.06     26.59 o 
  -2   5   5      281.77      246.77     10.69 o 
  -1   5   5     1484.64     1563.13     30.05 o 
   0   5   5      963.80     1033.87     18.44 o 
   1   5   5      196.82      184.49      6.48 o 
   2   5   5      122.57      117.89     12.88 o 
   3   5   5     1136.13     1177.26     34.65 o 
   4   5   5       12.61       -6.94      7.27 o 
   5   5   5      130.99      170.69     17.18 o 
   6   5   5        0.08       -7.48      6.47 o 
   7   5   5        4.30       -1.32      7.68 o 
   8   5   5       47.96       33.45     12.61 o 
   9   5   5        6.16       -5.27     11.86 o 
  10   5   5        3.17        0.88     14.46 o 
 -10   6   5       11.63       -4.10     16.84 o 
  -9   6   5       22.83        2.42     12.60 o 
  -8   6   5      128.29      132.52     37.84 o 
  -7   6   5        1.45       -1.25      9.66 o 
  -6   6   5      640.77      599.11     20.51 o 
  -5   6   5       13.98       19.89     10.70 o 
  -4   6   5      235.17      238.24     11.11 o 
  -3   6   5      238.90      252.20     10.47 o 
  -2   6   5      545.84      575.39     12.81 o 
  -1   6   5      115.66      130.47     11.14 o 
   0   6   5       13.50       15.55      5.46 o 
   1   6   5      525.99      498.80     26.78 o 
   2   6   5       29.21       34.54      9.39 o 
   3   6   5      114.28      120.12     14.48 o 
   4   6   5      346.90      320.72     19.01 o 
   5   6   5       10.88       14.62      9.14 o 
   6   6   5        7.62        5.95      7.88 o 
   7   6   5        8.97       -3.14      8.22 o 
   8   6   5       24.82       23.76     10.87 o 
   9   6   5       42.93       38.35     15.75 o 
  -9   7   5        5.02      -15.67     11.88 o 
  -8   7   5        8.03        0.18     12.26 o 
  -7   7   5       64.27       76.63     15.40 o 
  -6   7   5      140.97      159.91     19.04 o 
  -5   7   5      417.53      480.11     23.45 o 
  -4   7   5      555.84      568.21     19.11 o 
  -3   7   5      208.98      213.48     12.86 o 
  -2   7   5     1288.79     1267.32     24.90 o 
  -1   7   5       10.93        6.14      4.99 o 
   0   7   5        2.43       -3.00      5.16 o 
   1   7   5       58.76       49.01     10.61 o 
   2   7   5       10.00       -6.78      7.06 o 
   3   7   5       57.85       61.11     17.87 o 
   4   7   5       20.27       24.13     14.69 o 
   5   7   5        0.33       -4.06      8.41 o 
   6   7   5      100.53       83.34     12.34 o 
   7   7   5      171.26      221.42     18.50 o 
   8   7   5       74.51       83.90     20.87 o 
   9   7   5        7.53       16.66     15.33 o 
  -8   8   5        1.02      -16.40     10.94 o 
  -7   8   5      129.72      151.81     20.80 o 
  -6   8   5       18.86       36.16     13.56 o 
  -5   8   5       18.58       15.05      8.92 o 
  -4   8   5      374.52      368.22     24.61 o 
  -3   8   5      199.93      252.48     17.41 o 
  -2   8   5      285.20      282.94     16.13 o 
  -1   8   5      482.47      489.86     19.76 o 
   0   8   5        0.01       -4.71      5.74 o 
   1   8   5      552.64      504.08     23.65 o 
   2   8   5       70.68       53.73     12.79 o 
   3   8   5        5.08       11.30     10.31 o 
   4   8   5        0.06      -10.21      8.05 o 
   5   8   5       28.02       33.92     19.50 o 
   6   8   5       31.09       57.14     12.21 o 
   7   8   5       12.22       11.17     10.13 o 
   8   8   5        9.77        8.89     10.72 o 
  -7   9   5       71.01       66.37     16.99 o 
  -6   9   5        2.38       -7.53      9.24 o 
  -5   9   5        1.59      -13.78     10.21 o 
  -4   9   5       66.21       64.13     15.72 o 
  -3   9   5        6.43       -0.36     10.42 o 
  -2   9   5        2.16        2.77     10.10 o 
  -1   9   5        0.05       -5.76      7.23 o 
   0   9   5      520.73      467.83     18.58 o 
   1   9   5        0.38       -0.52      9.52 o 
   2   9   5        2.60       -0.58      9.69 o 
   3   9   5        3.04        7.54     14.33 o 
   4   9   5       28.75       12.78     11.56 o 
   5   9   5       73.64       90.07     15.75 o 
   6   9   5        6.29        6.70      9.44 o 
   7   9   5        0.75       -3.66     10.13 o 
  -6  10   5       22.03       15.07     23.95 o 
  -5  10   5        4.60        3.07     12.11 o 
  -4  10   5        0.03       -1.45     11.61 o 
  -3  10   5      148.74      169.81     92.10 o 
  -2  10   5       23.73       23.22     11.97 o 
  -1  10   5       70.16       56.60     14.93 o 
   0  10   5       41.97       38.85     28.29 o 
   1  10   5       53.72       54.56     14.47 o 
   2  10   5        2.60       -7.71     10.97 o 
   3  10   5       15.16        8.53     12.04 o 
   4  10   5        4.69       -5.30     10.84 o 
   5  10   5        5.34        7.13     12.71 o 
   6  10   5       30.98       37.35     12.67 o 
  -4  11   5        1.00      -11.29     11.21 o 
  -3  11   5       38.08       27.28     18.49 o 
  -2  11   5       29.76       43.00     15.79 o 
  -1  11   5        6.63        2.12     11.05 o 
   0  11   5       43.11       30.33     13.56 o 
   1  11   5        3.40        5.84     11.57 o 
   2  11   5        0.14       10.65     18.23 o 
   3  11   5        4.40       17.59     20.06 o 
   4  11   5        5.46       -1.42     11.89 o 
 -10   0   6        4.76        3.82     15.20 o 
  -8   0   6       43.00       23.76     13.96 o 
  -6   0   6       78.11       60.07     15.61 o 
  -4   0   6      469.30      448.57     14.98 o 
  -2   0   6      102.98       85.51     13.60 o 
   0   0   6      270.54      251.93     10.93 o 
   2   0   6     8335.91     8775.57    137.26 o 
   4   0   6       79.86       50.68      5.21 o 
   6   0   6        0.04       -8.75      5.84 o 
   8   0   6       57.09       44.98     25.82 o 
  10   0   6       26.71        2.92     11.78 o 
 -11   1   6        0.01      -10.95     11.52 o 
 -10   1   6        0.98       -0.96     10.22 o 
  -9   1   6       59.59       46.99     10.70 o 
  -8   1   6       78.49       74.92     11.15 o 
  -7   1   6       89.87       99.03     13.35 o 
  -6   1   6      550.35      485.50     17.09 o 
  -5   1   6      123.38      174.68     12.35 o 
  -4   1   6        1.71       -4.88      3.79 o 
  -3   1   6       35.94       52.19      4.00 o 
  -2   1   6       17.72        6.93      2.27 o 
  -1   1   6     4825.82     4851.12     49.81 o 
   0   1   6      123.68       96.94      5.43 o 
   1   1   6     4287.82     4444.27     53.01 o 
   2   1   6     2667.22     2817.86     37.53 o 
   3   1   6      359.45      416.55     11.36 o 
   4   1   6        6.86        2.29      2.94 o 
   5   1   6       51.69       45.42      5.26 o 
   6   1   6      110.52      102.41      9.51 o 
   7   1   6       46.06       34.46      7.11 o 
   8   1   6        3.22       -4.32      6.15 o 
   9   1   6       16.49       10.78      8.33 o 
  10   1   6       15.89       18.79     10.18 o 
  11   1   6       23.64       11.84     11.33 o 
 -11   2   6        0.08        4.91     10.34 o 
 -10   2   6        7.58        1.17      9.23 o 
  -9   2   6        1.55        2.71      8.71 o 
  -8   2   6       67.89       71.55     11.07 o 
  -7   2   6      101.70      100.15     11.47 o 
  -6   2   6       77.63       57.86      8.71 o 
  -5   2   6       61.48       44.42      7.48 o 
  -4   2   6       19.98       23.10      9.04 o 
  -3   2   6        5.79        1.45      3.21 o 
  -2   2   6      653.78      633.49     27.08 o 
  -1   2   6        7.31        4.26      2.26 o 
   0   2   6      309.78      358.04      7.94 o 
   1   2   6     1073.32     1199.32     16.77 o 
   2   2   6       23.78       29.05      4.52 o 
   3   2   6        7.22        7.48      3.78 o 
   4   2   6     1757.12     1788.61     29.00 o 
   5   2   6       36.53       36.28      5.18 o 
   6   2   6      111.55      104.66      9.44 o 
   7   2   6      504.75      524.19     16.44 o 
   8   2   6       13.98       12.02      8.65 o 
   9   2   6       42.07       26.80     10.63 o 
  10   2   6      218.75      229.53     20.56 o 
  11   2   6       31.22       26.94     13.24 o 
 -11   3   6        7.17      -10.90     10.59 o 
 -10   3   6       10.47        3.62      9.85 o 
  -9   3   6        3.71       -2.64      7.96 o 
  -8   3   6       25.89        8.48      8.16 o 
  -7   3   6       37.40       26.59      8.23 o 
  -6   3   6       91.51       77.11     15.41 o 
  -5   3   6      172.82      176.71     13.48 o 
  -4   3   6      353.09      305.67     10.66 o 
  -3   3   6      308.29      285.33      9.77 o 
  -2   3   6      790.20      863.54     16.97 o 
  -1   3   6        8.99        8.28      3.34 o 
   0   3   6      815.29      836.86     13.82 o 
   1   3   6        9.21       20.01      3.21 o 
   2   3   6      323.92      349.94      8.01 o 
   3   3   6     1550.67     1515.07     20.22 o 
   4   3   6        2.37       -1.44      3.77 o 
   5   3   6      815.02      822.36     16.80 o 
   6   3   6      162.32      158.91     10.42 o 
   7   3   6       36.28       25.53      8.77 o 
   8   3   6        1.98       -0.18      8.19 o 
   9   3   6       34.40       19.64     12.43 o 
  10   3   6       12.29      -11.26     11.67 o 
 -11   4   6       24.11        8.18     14.58 o 
 -10   4   6       89.15       95.70     14.72 o 
  -9   4   6       20.73       23.51     10.41 o 
  -8   4   6        4.92       -3.09      7.25 o 
  -7   4   6        1.18       -4.28      6.48 o 
  -6   4   6      237.40      233.70     13.43 o 
  -5   4   6       51.47       50.01      8.25 o 
  -4   4   6     1348.74     1393.92     25.71 o 
  -3   4   6      200.80      215.78      9.59 o 
  -2   4   6      216.14      245.26      7.44 o 
  -1   4   6      232.43      234.55      8.40 o 
   0   4   6     6396.68     6828.58     77.56 o 
   1   4   6      200.23      250.69     35.52 o 
   2   4   6     1084.53     1136.26     23.44 o 
   3   4   6      187.80      197.01     30.07 o 
   4   4   6       49.27       28.54      7.29 o 
   5   4   6      365.51      324.06     12.57 o 
   6   4   6       13.60        8.22      6.05 o 
   7   4   6       49.10       24.83      9.26 o 
   8   4   6        5.63       -4.34     10.31 o 
   9   4   6      182.75      225.86     34.65 o 
  10   4   6        2.17       -8.55     13.07 o 
 -10   5   6        0.61       -6.79     13.23 o 
  -9   5   6      231.23      350.82     28.97 o 
  -8   5   6       92.59       98.69     22.75 o 
  -7   5   6       15.85        1.99      7.92 o 
  -6   5   6      436.29      376.60     16.53 o 
  -5   5   6        1.75        0.15      6.53 o 
  -4   5   6       23.55       16.41      5.86 o 
  -3   5   6      111.82      129.83      9.88 o 
  -2   5   6       81.73       76.71      9.73 o 
  -1   5   6       10.28        3.78      3.83 o 
   0   5   6      198.10      206.12      7.86 o 
   1   5   6      767.43      776.50     19.90 o 
   2   5   6       43.98       26.24      8.78 o 
   3   5   6     1667.83     1634.74     43.33 o 
   4   5   6       85.70       83.42     13.21 o 
   5   5   6       20.81       11.33     12.98 o 
   6   5   6        0.02       -8.74      6.75 o 
   7   5   6        8.35        4.18      7.81 o 
   8   5   6       57.36      100.83     28.33 o 
   9   5   6        5.52        5.43     16.20 o 
  10   5   6        3.82       -0.08     14.10 o 
 -10   6   6       21.54       20.81     15.54 o 
  -9   6   6       97.56      103.36     19.35 o 
  -8   6   6      338.71      348.55     26.08 o 
  -7   6   6      155.52      175.46     15.85 o 
  -6   6   6       15.16       10.20      8.03 o 
  -5   6   6      176.84      208.81     16.93 o 
  -4   6   6       46.26       37.12      7.49 o 
  -3   6   6      217.20      191.26     11.13 o 
  -2   6   6      301.19      274.55     11.51 o 
  -1   6   6      472.57      465.98     13.08 o 
   0   6   6       68.96       44.12      9.98 o 
   1   6   6       76.98       83.64      9.86 o 
   2   6   6       75.35       56.60      8.19 o 
   3   6   6       46.32       30.50     13.26 o 
   4   6   6      134.71      149.48     32.00 o 
   5   6   6       32.91       50.59     17.30 o 
   6   6   6      663.87      624.56     22.44 o 
   7   6   6       59.30       38.60     10.68 o 
   8   6   6       66.55       54.10     15.95 o 
   9   6   6       41.37       53.98     16.58 o 
  -9   7   6        3.47      -13.98     13.63 o 
  -8   7   6        5.67      -12.93     11.25 o 
  -7   7   6      216.17      297.20     25.64 o 
  -6   7   6       17.31       -0.72     10.12 o 
  -5   7   6     1025.66     1039.95     29.31 o 
  -4   7   6      147.75      135.47     11.85 o 
  -3   7   6       56.84       47.52      7.85 o 
  -2   7   6        3.09       -6.47      6.18 o 
  -1   7   6      324.03      304.98     14.53 o 
   0   7   6       86.71       97.15     10.81 o 
   1   7   6      251.25      244.89     12.53 o 
   2   7   6        1.23      -11.46      7.81 o 
   3   7   6       83.52       91.96     15.21 o 
   4   7   6        0.33       -4.62      9.74 o 
   5   7   6       36.46       29.58     11.57 o 
   6   7   6       79.48      105.81     16.33 o 
   7   7   6       16.74        5.62      9.56 o 
   8   7   6       24.72       34.93     16.44 o 
  -8   8   6       18.01        8.46     13.97 o 
  -7   8   6       80.90       95.34     18.49 o 
  -6   8   6       29.35       36.66     10.90 o 
  -5   8   6        6.29        7.25      8.85 o 
  -4   8   6        0.39       -6.55     10.41 o 
  -3   8   6       20.90       10.15     11.22 o 
  -2   8   6       40.46       13.50     11.71 o 
  -1   8   6        0.55       -2.66      6.70 o 
   0   8   6       70.02       60.19     11.51 o 
   1   8   6       49.34       56.86      9.71 o 
   2   8   6      470.52      467.99     24.12 o 
   3   8   6        0.09       -6.94      9.12 o 
   4   8   6      280.71      263.70     24.43 o 
   5   8   6      113.68      146.81     18.46 o 
   6   8   6       10.17        2.55      8.97 o 
   7   8   6      139.16      207.78     24.72 o 
   8   8   6        1.52      -14.19     12.43 o 
  -7   9   6        2.85       -3.72      9.82 o 
  -6   9   6       18.24       17.35     13.48 o 
  -5   9   6       37.32       26.93     14.67 o 
  -4   9   6       53.84       46.06     21.17 o 
  -3   9   6      280.51      309.69     21.97 o 
  -2   9   6       64.60       66.88     14.73 o 
  -1   9   6        8.57        1.83      7.35 o 
   0   9   6        0.23       -8.73      6.37 o 
   1   9   6      113.11       86.16     13.43 o 
   2   9   6       98.36      111.80     17.37 o 
   3   9   6       30.79       28.18     19.21 o 
   4   9   6       24.20       17.91     24.27 o 
   5   9   6       59.03       61.83     14.79 o 
   6   9   6       17.11       13.10     10.24 o 
   7   9   6       81.48      109.75     15.98 o 
  -6  10   6       97.02       77.02     19.02 o 
  -5  10   6       35.84       31.00     15.83 o 
  -4  10   6        6.57        2.78     12.41 o 
  -3  10   6        5.07       -5.17     10.91 o 
  -2  10   6      130.69      138.97     57.48 o 
  -1  10   6       29.52       16.80     24.44 o 
   0  10   6       24.38       31.45     11.95 o 
   1  10   6       23.53        8.41     12.03 o 
   2  10   6        0.01      -15.89     10.85 o 
   3  10   6       11.06        4.87     16.95 o 
   4  10   6        8.77        3.75     11.19 o 
   5  10   6       30.38       10.32     13.49 o 
  -4  11   6       25.97       44.02     16.62 o 
  -3  11   6       83.34       67.51     18.14 o 
  -2  11   6       20.22        6.48     18.54 o 
  -1  11   6        1.84       -4.24     10.90 o 
   0  11   6        1.48      -15.38     10.25 o 
   1  11   6        0.47      -25.12     16.75 o 
   2  11   6       42.47       86.51     28.13 o 
   3  11   6       22.88       23.64     13.96 o 
 -11   0   7        0.62       -8.25     15.42 o 
  -9   0   7        0.13       -7.43     14.88 o 
  -7   0   7      484.35      439.56     30.69 o 
  -5   0   7      391.40      329.79     19.38 o 
  -3   0   7      316.41      325.35     12.45 o 
  -1   0   7     2947.10     2943.00     53.37 o 
   1   0   7     1718.15     1959.92     40.60 o 
   3   0   7     1040.32     1049.70     28.60 o 
   5   0   7      449.85      433.65     19.58 o 
   7   0   7       59.25       53.85     12.13 o 
   9   0   7      495.30      521.82     26.67 o 
 -11   1   7       18.89       17.18     14.26 o 
 -10   1   7        8.60       -0.63     11.42 o 
  -9   1   7      131.52      106.94     33.62 o 
  -8   1   7       17.97       10.37      7.74 o 
  -7   1   7       31.19       29.11      8.30 o 
  -6   1   7      245.50      237.85     12.60 o 
  -5   1   7      225.81      249.85     14.55 o 
  -4   1   7      751.43      710.69     12.95 o 
  -3   1   7        0.03       -3.12      2.53 o 
  -2   1   7     1275.84     1296.99     18.26 o 
  -1   1   7       55.04       67.95      5.31 o 
   0   1   7      146.38      128.19      7.56 o 
   1   1   7     2861.49     2857.56     38.12 o 
   2   1   7       78.80       88.19      7.73 o 
   3   1   7      374.02      354.37     11.00 o 
   4   1   7      472.21      454.15     10.59 o 
   5   1   7      356.07      351.58     12.46 o 
   6   1   7      222.75      201.78     11.54 o 
   7   1   7        1.28       -5.30      5.54 o 
   8   1   7      118.67      157.12     13.04 o 
   9   1   7       22.02       22.57     12.11 o 
  10   1   7       16.47       19.94     11.43 o 
 -11   2   7        5.53       -3.86      9.93 o 
 -10   2   7       22.78        8.57      9.94 o 
  -9   2   7        1.31       -7.40      7.89 o 
  -8   2   7       48.36       45.75     10.03 o 
  -7   2   7      213.60      240.46     16.56 o 
  -6   2   7      187.75      195.11     19.68 o 
  -5   2   7     1308.38     1305.69     24.65 o 
  -4   2   7        0.38       -5.10      3.40 o 
  -3   2   7     1201.74     1156.31     21.24 o 
  -2   2   7      513.35      505.10      9.72 o 
  -1   2   7       83.80       61.05      4.64 o 
   0   2   7      111.30      127.51      5.32 o 
   1   2   7       59.31       62.71      4.73 o 
   2   2   7     1066.85     1017.65     24.83 o 
   3   2   7     1079.70     1042.73     20.22 o 
   4   2   7      316.70      331.81     11.33 o 
   5   2   7      266.53      269.99     10.75 o 
   6   2   7        0.00       -5.50      4.87 o 
   7   2   7      334.09      339.56     16.56 o 
   8   2   7        0.87       -0.62      8.00 o 
   9   2   7      136.03      118.38     15.25 o 
  10   2   7       54.22       48.37     13.34 o 
 -11   3   7       34.07       42.62     13.37 o 
 -10   3   7       12.56       -0.80     10.15 o 
  -9   3   7       74.59       63.90     11.85 o 
  -8   3   7       16.38        2.76      7.93 o 
  -7   3   7       17.93       19.23      7.75 o 
  -6   3   7       87.06       72.15      9.98 o 
  -5   3   7       52.66       60.92      7.47 o 
  -4   3   7      935.30      947.65     20.05 o 
  -3   3   7      790.47      844.32     18.08 o 
  -2   3   7      734.32      730.11     15.95 o 
  -1   3   7       95.15       94.30      6.90 o 
   0   3   7     1067.19     1072.26     18.69 o 
   1   3   7       51.90       85.80      9.43 o 
   2   3   7      263.84      286.33     10.21 o 
   3   3   7     2060.75     2213.26     33.28 o 
   4   3   7       16.86        3.01      5.61 o 
   5   3   7        1.92       -3.36      4.58 o 
   6   3   7      252.04      240.68     13.75 o 
   7   3   7        1.75       -2.09      7.45 o 
   8   3   7       18.28       15.54      9.63 o 
   9   3   7       93.75      120.69     18.70 o 
  10   3   7        5.28       28.71     12.43 o 
 -10   4   7       44.76       42.25     12.09 o 
  -9   4   7      106.89      120.19     15.08 o 
  -8   4   7      116.24      106.19     13.67 o 
  -7   4   7      100.50      113.72     12.71 o 
  -6   4   7       17.90       15.88     10.06 o 
  -5   4   7      115.75      154.92     11.08 o 
  -4   4   7        0.93       -2.88      4.25 o 
  -3   4   7      785.32      762.60     17.85 o 
  -2   4   7       11.89        6.83      4.18 o 
  -1   4   7       68.86       96.39      8.14 o 
   0   4   7       31.85       35.73      4.96 o 
   1   4   7       74.20       82.70      7.97 o 
   2   4   7      572.98      564.15     11.31 o 
   3   4   7      229.03      216.86     11.79 o 
   4   4   7        2.47       -3.91      5.36 o 
   5   4   7      301.45      329.43     15.86 o 
   6   4   7      212.00      218.12     16.89 o 
   7   4   7       64.37       58.31     11.45 o 
   8   4   7       24.38       22.94     10.74 o 
   9   4   7       53.89       58.47     15.86 o 
  10   4   7        1.24      -10.47     12.56 o 
 -10   5   7        0.44       -6.96     13.30 o 
  -9   5   7       33.83       42.51     12.08 o 
  -8   5   7       47.25       32.02     10.60 o 
  -7   5   7      279.37      292.22     22.99 o 
  -6   5   7      374.47      405.96     17.22 o 
  -5   5   7      615.21      608.34     17.73 o 
  -4   5   7      330.65      294.07     11.74 o 
  -3   5   7       90.15       99.14      8.77 o 
  -2   5   7      904.06      920.29     19.63 o 
  -1   5   7       86.73       92.58      7.61 o 
   0   5   7      287.13      312.62     12.62 o 
   1   5   7      157.59      165.71     10.29 o 
   2   5   7       99.78      112.60     14.26 o 
   3   5   7        1.24       -5.34      6.50 o 
   4   5   7       79.15       88.02     14.11 o 
   5   5   7      545.85      562.95     39.37 o 
   6   5   7        0.17      -10.18      6.79 o 
   7   5   7       97.34      120.46     17.57 o 
   8   5   7       57.14       70.60     16.75 o 
   9   5   7        0.14       -8.25     12.33 o 
  -9   6   7        0.02       -0.66     11.81 o 
  -8   6   7        8.23        3.03     11.29 o 
  -7   6   7        0.61       -5.30      7.59 o 
  -6   6   7        1.46       -8.03      6.46 o 
  -5   6   7      338.52      321.48     18.49 o 
  -4   6   7      221.02      234.02     13.75 o 
  -3   6   7      409.24      383.45     14.49 o 
  -2   6   7        0.08       -5.91      4.63 o 
  -1   6   7      497.98      464.99     16.89 o 
   0   6   7      719.51      649.13     19.83 o 
   1   6   7      509.90      496.33     16.88 o 
   2   6   7      446.19      425.62     21.56 o 
   3   6   7      179.09      161.54     26.89 o 
   4   6   7       81.95       84.16     20.34 o 
   5   6   7      327.58      333.31     21.47 o 
   6   6   7       18.85        3.03      8.79 o 
   7   6   7       34.30       59.22     16.85 o 
   8   6   7       44.68       43.98     16.85 o 
   9   6   7        0.91        7.22     13.36 o 
  -9   7   7        0.84       -2.92     13.73 o 
  -8   7   7        0.14        5.91     12.53 o 
  -7   7   7      104.87      126.42     15.70 o 
  -6   7   7       51.02       60.60     11.41 o 
  -5   7   7        5.88       -8.47      6.50 o 
  -4   7   7       61.70       68.23      9.23 o 
  -3   7   7       21.73        7.18      6.25 o 
  -2   7   7      349.18      340.75     15.85 o 
  -1   7   7       22.78       23.87      8.08 o 
   0   7   7      318.93      291.17     15.00 o 
   1   7   7        1.06       -6.97      6.54 o 
   2   7   7        0.39       -5.39      8.29 o 
   3   7   7      222.45      269.09     23.61 o 
   4   7   7      528.19      508.90     45.16 o 
   5   7   7      186.27      178.50     21.08 o 
   6   7   7       92.63      106.28     13.88 o 
   7   7   7       22.80       26.87     15.99 o 
   8   7   7        4.74       -7.24     12.16 o 
  -8   8   7       89.87      113.45     30.06 o 
  -7   8   7       16.62       16.16     10.73 o 
  -6   8   7       63.83       48.55     18.61 o 
  -5   8   7      142.72      163.03     29.41 o 
  -4   8   7      353.86      408.25     19.01 o 
  -3   8   7      180.50      194.18     16.85 o 
  -2   8   7       57.85       47.24     10.57 o 
  -1   8   7        6.56        2.40      7.03 o 
   0   8   7       23.49       24.98      8.69 o 
   1   8   7        1.27        1.40      9.19 o 
   2   8   7        5.99        7.36     10.32 o 
   3   8   7        0.01      -13.47      8.98 o 
   4   8   7        0.84       -5.97     10.13 o 
   5   8   7       91.05      106.64     21.34 o 
   6   8   7       16.63        6.76      9.03 o 
   7   8   7       60.10       47.53     12.33 o 
  -7   9   7        5.05       -3.09     14.34 o 
  -6   9   7       46.54       45.96     15.55 o 
  -5   9   7       27.93       38.41     14.51 o 
  -4   9   7       83.86       73.47     16.45 o 
  -3   9   7       80.63       75.05     16.86 o 
  -2   9   7       20.98       24.80      9.87 o 
  -1   9   7      201.49      225.57     23.64 o 
   0   9   7       41.02       28.07      9.71 o 
   1   9   7      434.43      393.15     23.40 o 
   2   9   7       17.84       12.62     11.48 o 
   3   9   7      112.90      122.45     19.12 o 
   4   9   7       83.28      131.93     20.67 o 
   5   9   7        0.11       13.51     11.94 o 
   6   9   7        4.80       13.07      9.86 o 
  -5  10   7        2.57        2.25     13.38 o 
  -4  10   7       47.10       59.41     17.03 o 
  -3  10   7       17.17       10.06     13.44 o 
  -2  10   7      190.04      175.09     39.78 o 
  -1  10   7       54.52       62.08     15.06 o 
   0  10   7        0.47      -10.36      7.73 o 
   1  10   7        5.32       -2.48     12.09 o 
   2  10   7      112.34      114.20     29.12 o 
   3  10   7       98.76      103.63     19.64 o 
   4  10   7       51.36       55.90     14.90 o 
   5  10   7       42.58       52.07     15.85 o 
  -3  11   7       13.08       10.67     21.35 o 
  -2  11   7        5.80       -5.66     11.33 o 
  -1  11   7        0.66       -7.72     10.98 o 
   0  11   7        6.86       -4.82     19.63 o 
   1  11   7       64.78       83.13     27.79 o 
   2  11   7        0.51       -9.56     13.29 o 
 -10   0   8       13.17      -12.45     14.92 o 
  -8   0   8        5.17        8.09     12.70 o 
  -6   0   8       54.92       65.72     17.09 o 
  -4   0   8        3.17       -6.01      4.48 o 
  -2   0   8     2296.40     2508.09     48.37 o 
   0   0   8     1268.59     1383.03     32.33 o 
   2   0   8     1168.54     1372.82     44.44 o 
   4   0   8        0.20       -1.67      5.66 o 
   6   0   8        0.00      -12.11     10.53 o 
   8   0   8      241.88      276.20     29.60 o 
  10   0   8      164.66      192.72     35.92 o 
 -11   1   8       12.40       10.60     14.34 o 
 -10   1   8       14.21       17.00     12.42 o 
  -9   1   8       80.66       66.89     15.49 o 
  -8   1   8       71.62       70.13     14.83 o 
  -7   1   8       15.40       -0.30      7.41 o 
  -6   1   8       26.81       29.42      8.11 o 
  -5   1   8      417.20      417.95     13.04 o 
  -4   1   8       90.12      113.60     11.34 o 
  -3   1   8      642.58      626.01     11.97 o 
  -2   1   8      358.67      348.25      9.55 o 
  -1   1   8      264.42      241.12      8.11 o 
   0   1   8       60.96       63.08      5.80 o 
   1   1   8        9.25       20.16      4.20 o 
   2   1   8      736.51      820.39     17.50 o 
   3   1   8       22.60       11.34      4.65 o 
   4   1   8        0.01       -2.54      4.04 o 
   5   1   8       40.38       36.49     10.36 o 
   6   1   8      119.15      131.88     11.28 o 
   7   1   8        4.84        1.57      6.07 o 
   8   1   8      197.13      244.76     18.81 o 
   9   1   8      111.36      135.02     16.52 o 
  10   1   8       98.81      105.53     16.05 o 
 -11   2   8        5.08        5.09     13.61 o 
 -10   2   8       16.02       20.53     11.09 o 
  -9   2   8        0.32       -5.05      8.18 o 
  -8   2   8        0.30      -10.29      6.86 o 
  -7   2   8       20.06       11.85      7.86 o 
  -6   2   8       70.28       72.45      8.52 o 
  -5   2   8       53.25       51.62      7.23 o 
  -4   2   8      128.91      146.85      9.76 o 
  -3   2   8        9.57        2.18      3.77 o 
  -2   2   8      115.78      113.07      5.80 o 
  -1   2   8      109.71      107.73     11.18 o 
   0   2   8       61.08       59.05      5.22 o 
   1   2   8        4.45        7.12      3.66 o 
   2   2   8     1045.67     1093.33     20.97 o 
   3   2   8      463.95      456.43     13.24 o 
   4   2   8      135.33      142.91     10.10 o 
   5   2   8       96.17       94.45      9.36 o 
   6   2   8      178.63      176.51     12.60 o 
   7   2   8      125.81      126.29     17.35 o 
   8   2   8       25.56        9.84      9.15 o 
   9   2   8       12.05        7.07      9.92 o 
  10   2   8       17.79       16.62     11.80 o 
 -10   3   8        1.60       -2.94     10.42 o 
  -9   3   8       19.49       22.42     10.12 o 
  -8   3   8       11.93        2.20      8.18 o 
  -7   3   8        5.59        1.74      7.54 o 
  -6   3   8        2.04       -4.23      5.33 o 
  -5   3   8        0.06       -2.17      4.68 o 
  -4   3   8        0.38       -6.05      4.03 o 
  -3   3   8      233.65      227.82      9.61 o 
  -2   3   8      448.17      448.25     12.65 o 
  -1   3   8      761.12      722.63     13.37 o 
   0   3   8      255.42      251.26      7.69 o 
   1   3   8     1875.37     1840.79     37.02 o 
   2   3   8      107.21      107.72      8.22 o 
   3   3   8      118.26      132.53      9.18 o 
   4   3   8       99.76      106.84     11.33 o 
   5   3   8        1.91       -4.19      6.57 o 
   6   3   8       27.77       22.62      8.78 o 
   7   3   8      512.94      513.86     21.25 o 
   8   3   8       20.49       13.33      9.25 o 
   9   3   8       22.83       14.02     10.92 o 
  10   3   8        1.94        7.72     11.22 o 
 -10   4   8       11.87       11.90     11.16 o 
  -9   4   8        0.38       -6.27      9.16 o 
  -8   4   8      102.46       95.63     13.21 o 
  -7   4   8       12.42       -9.08      7.05 o 
  -6   4   8       40.34       29.49      7.43 o 
  -5   4   8        1.21       -1.67      5.13 o 
  -4   4   8        3.32       -0.03      4.47 o 
  -3   4   8      129.81      143.31      9.94 o 
  -2   4   8        0.06       -4.44      3.81 o 
  -1   4   8      199.01      212.16     10.18 o 
   0   4   8      307.59      292.84     14.12 o 
   1   4   8      291.36      283.98      9.31 o 
   2   4   8      782.96      781.56     22.05 o 
   3   4   8       51.86       24.48      7.63 o 
   4   4   8        8.40       -0.23      8.42 o 
   5   4   8        2.37       -6.44      6.76 o 
   6   4   8        1.87       -4.65      7.22 o 
   7   4   8       15.12        6.47      8.90 o 
   8   4   8       47.61       32.83     14.56 o 
   9   4   8       46.35       50.80     13.26 o 
 -10   5   8        9.19        8.32     12.93 o 
  -9   5   8        5.84        0.37      9.61 o 
  -8   5   8       61.55       75.01     12.61 o 
  -7   5   8        0.00       -6.36      6.36 o 
  -6   5   8       62.64       47.31      8.78 o 
  -5   5   8      127.01      134.53     12.74 o 
  -4   5   8       21.14       16.94      6.11 o 
  -3   5   8      115.77      119.93     15.51 o 
  -2   5   8      181.00      191.58     10.15 o 
  -1   5   8      727.51      659.28     16.11 o 
   0   5   8      611.54      559.00     17.59 o 
   1   5   8        3.74        8.20      5.59 o 
   2   5   8      230.34      237.03     24.19 o 
   3   5   8       18.06       14.07     12.56 o 
   4   5   8      569.33      520.03     24.90 o 
   5   5   8      640.74      638.51     29.14 o 
   6   5   8       22.28       -2.58     13.32 o 
   7   5   8       34.98       42.70     13.64 o 
   8   5   8       18.66        9.07     19.54 o 
   9   5   8       21.63       11.44     14.63 o 
  -9   6   8        3.11      -20.68     17.79 o 
  -8   6   8       48.19       45.77     10.19 o 
  -7   6   8        0.71       -4.91      6.95 o 
  -6   6   8       29.96       21.70      7.79 o 
  -5   6   8      174.84      181.01     23.26 o 
  -4   6   8       36.11       41.22      7.73 o 
  -3   6   8        4.07        0.40      5.62 o 
  -2   6   8       11.61       16.72      5.70 o 
  -1   6   8        0.31        0.84      5.77 o 
   0   6   8      127.09      117.02     14.99 o 
   1   6   8      195.70      165.57     18.10 o 
   2   6   8        0.30       -3.45      7.64 o 
   3   6   8      454.99      410.93     22.45 o 
   4   6   8       11.69        9.73     10.55 o 
   5   6   8      298.21      335.82     22.06 o 
   6   6   8       14.15       12.85     11.19 o 
   7   6   8      573.15      537.07     28.81 o 
   8   6   8        0.88        9.18     12.39 o 
  -8   7   8        0.02      -10.23      9.87 o 
  -7   7   8       58.76       46.33     15.90 o 
  -6   7   8       18.51       18.20      7.97 o 
  -5   7   8       52.23       42.91      9.16 o 
  -4   7   8       60.06       55.81     12.10 o 
  -3   7   8        0.08       -9.03      6.85 o 
  -2   7   8      192.85      216.66     16.62 o 
  -1   7   8       96.28       88.33     11.44 o 
   0   7   8       69.61       78.08     10.59 o 
   1   7   8       13.51       12.86     10.43 o 
   2   7   8       50.98       30.58     11.74 o 
   3   7   8      314.27      294.58     22.24 o 
   4   7   8      888.27      902.87     49.57 o 
   5   7   8      300.38      378.85     29.76 o 
   6   7   8        1.17        3.37      9.08 o 
   7   7   8        5.65       -0.24     11.03 o 
   8   7   8       22.68       15.91     14.50 o 
  -7   8   8       54.67       30.78     12.40 o 
  -6   8   8       71.92       56.25     13.03 o 
  -5   8   8       11.80       10.94     11.54 o 
  -4   8   8       19.78        8.62      9.12 o 
  -3   8   8      193.87      245.59     26.41 o 
  -2   8   8      321.91      296.60     16.78 o 
  -1   8   8       18.82        6.09      8.32 o 
   0   8   8      339.19      305.65     15.54 o 
   1   8   8      523.44      479.34     25.56 o 
   2   8   8        7.87       -1.01     11.71 o 
   3   8   8      245.80      294.47     26.50 o 
   4   8   8        1.56       -1.18     10.07 o 
   5   8   8        2.47       -3.77     11.90 o 
   6   8   8        9.20       -0.77      9.01 o 
   7   8   8        0.17       11.86     13.63 o 
  -6   9   8       36.05       29.46     14.79 o 
  -5   9   8       56.73       36.31     14.68 o 
  -4   9   8       21.94       30.82     12.76 o 
  -3   9   8       38.25       54.44     15.89 o 
  -2   9   8      113.83      127.16     15.47 o 
  -1   9   8      107.55      117.92     14.36 o 
   0   9   8       18.98       18.08     15.65 o 
   1   9   8       84.68       69.55     22.07 o 
   2   9   8        5.55       -3.87     10.62 o 
   3   9   8       27.95       28.17     16.61 o 
   4   9   8        5.02      -11.07     11.20 o 
   5   9   8        0.01       -5.34     12.82 o 
   6   9   8       28.86       20.80     10.80 o 
  -5  10   8       34.79       37.58     16.64 o 
  -4  10   8       24.23       29.05     15.42 o 
  -3  10   8       39.03       32.03     15.25 o 
  -2  10   8        2.35       -9.38     11.36 o 
  -1  10   8        0.09        1.59     11.27 o 
   0  10   8        0.40        3.32     11.58 o 
   1  10   8        6.40      -13.37     10.35 o 
   2  10   8        0.81        1.48     12.34 o 
   3  10   8       47.02       26.73     15.81 o 
   4  10   8        0.39        8.71     17.82 o 
  -1  11   8        3.57      -12.13     19.45 o 
   0  11   8       27.95       68.32     28.68 o 
   1  11   8        3.93       10.21     19.93 o 
  -9   0   9      287.92      298.21     36.79 o 
  -7   0   9     1335.04     1460.52     61.83 o 
  -5   0   9     1226.29     1300.22     52.78 o 
  -3   0   9      110.66      116.16     20.53 o 
  -1   0   9     2710.32     2803.54     54.43 o 
   1   0   9      546.28      567.38     20.37 o 
   3   0   9      360.08      337.40     16.63 o 
   5   0   9      930.58      957.45     31.93 o 
   7   0   9        1.51       -0.49      9.02 o 
   9   0   9       21.75       19.19     19.54 o 
 -10   1   9       64.57       62.95     16.40 o 
  -9   1   9       70.58       40.96     14.36 o 
  -8   1   9      181.35      234.82     32.74 o 
  -7   1   9       18.93        8.05      9.94 o 
  -6   1   9      184.24      233.99     20.11 o 
  -5   1   9      210.61      210.60     13.09 o 
  -4   1   9      401.18      395.65     14.41 o 
  -3   1   9        6.43       -4.22      4.25 o 
  -2   1   9      220.76      208.08      7.86 o 
  -1   1   9      779.65      792.15     20.42 o 
   0   1   9      226.37      205.45      8.31 o 
   1   1   9      495.21      473.35     13.02 o 
   2   1   9      555.09      549.86     14.65 o 
   3   1   9      281.42      266.45     10.65 o 
   4   1   9      124.24      143.24     14.18 o 
   5   1   9      114.76      116.39     10.77 o 
   6   1   9      289.21      287.97     16.63 o 
   7   1   9      508.66      514.40     17.27 o 
   8   1   9       53.57       59.07     12.80 o 
   9   1   9        2.07       -0.96      9.87 o 
  10   1   9        0.10      -13.03     10.88 o 
 -10   2   9        1.74       -1.00     13.81 o 
  -9   2   9       10.38        9.28      9.77 o 
  -8   2   9       51.61       32.23     12.94 o 
  -7   2   9      106.57      122.56     13.68 o 
  -6   2   9        0.55       -3.99      5.48 o 
  -5   2   9      253.92      277.17     11.57 o 
  -4   2   9      180.26      208.05     16.45 o 
  -3   2   9        5.03        2.17      4.30 o 
  -2   2   9      187.65      199.45      6.91 o 
  -1   2   9      511.45      517.11     12.66 o 
   0   2   9     1024.75     1046.19     20.09 o 
   1   2   9      679.59      694.13     16.18 o 
   2   2   9      152.26      175.33      9.34 o 
   3   2   9     1143.00     1196.57     23.72 o 
   4   2   9       33.97       36.41      8.23 o 
   5   2   9      213.85      231.43     13.14 o 
   6   2   9       41.83       34.61      9.82 o 
   7   2   9       78.40       89.11     17.65 o 
   8   2   9       37.48       40.84     10.99 o 
   9   2   9        1.20       -5.89      9.45 o 
 -10   3   9        2.98        6.41     10.42 o 
  -9   3   9        0.88      -10.97      9.21 o 
  -8   3   9       14.81       19.20      9.66 o 
  -7   3   9       19.19       14.31     10.47 o 
  -6   3   9      265.99      279.15     13.24 o 
  -5   3   9       35.09       22.07      6.81 o 
  -4   3   9      207.56      215.26     15.83 o 
  -3   3   9       44.96       38.74      6.41 o 
  -2   3   9     1525.91     1565.76     27.30 o 
  -1   3   9        9.23       11.04      3.68 o 
   0   3   9       11.43        5.79      3.54 o 
   1   3   9        0.08       -4.72      3.15 o 
   2   3   9        6.72        8.64      4.46 o 
   3   3   9       16.41       13.76      5.55 o 
   4   3   9     1637.91     1607.51     36.42 o 
   5   3   9       43.22       27.86      9.04 o 
   6   3   9      252.15      287.99     20.21 o 
   7   3   9      504.85      489.35     21.28 o 
   8   3   9       26.45       33.45     11.13 o 
   9   3   9        0.16       -1.86      9.48 o 
 -10   4   9       22.72        3.44     11.58 o 
  -9   4   9      130.40      139.28     16.02 o 
  -8   4   9        1.45       -3.10      8.28 o 
  -7   4   9      100.16      107.76     12.45 o 
  -6   4   9       17.24        3.53      6.57 o 
  -5   4   9        1.34       -7.68      5.12 o 
  -4   4   9      124.73      117.73     10.12 o 
  -3   4   9       14.97       11.15      5.05 o 
  -2   4   9      127.03      144.57     10.55 o 
  -1   4   9      371.24      361.19     11.89 o 
   0   4   9      421.12      408.29     12.54 o 
   1   4   9       48.78       46.70      6.40 o 
   2   4   9       45.16       35.48      9.71 o 
   3   4   9       38.00       23.59      7.62 o 
   4   4   9      338.23      304.77     15.49 o 
   5   4   9       43.98       31.59      9.67 o 
   6   4   9       19.07       11.24      9.16 o 
   7   4   9       91.70      147.04     16.44 o 
   8   4   9       11.82       22.52     10.85 o 
   9   4   9       36.46       46.25     13.88 o 
  -9   5   9       11.93        9.81     11.02 o 
  -8   5   9       63.80       66.20     11.24 o 
  -7   5   9      196.32      203.50     15.09 o 
  -6   5   9      260.67      287.52     13.49 o 
  -5   5   9        0.29       -6.86      5.88 o 
  -4   5   9       64.54       48.84      9.38 o 
  -3   5   9       67.97       73.42      9.02 o 
  -2   5   9       31.14       18.34      5.90 o 
  -1   5   9      756.53      791.91     29.16 o 
   0   5   9       91.27       98.89     10.57 o 
   1   5   9       32.25       17.60      9.74 o 
   2   5   9     1078.59     1021.10     35.14 o 
   3   5   9      859.11      829.81     34.47 o 
   4   5   9       26.71       16.30     17.10 o 
   5   5   9        1.94       -9.79      9.73 o 
   6   5   9        4.98       -0.98     10.72 o 
   7   5   9      105.39      109.07     18.22 o 
   8   5   9        1.80       -7.00     11.35 o 
  -9   6   9        5.39       17.76     11.83 o 
  -8   6   9       31.07       17.41      9.23 o 
  -7   6   9       30.41       60.54     13.95 o 
  -6   6   9        4.72      -10.06      6.71 o 
  -5   6   9      340.94      333.06     14.28 o 
  -4   6   9      130.70      134.57     11.80 o 
  -3   6   9      587.89      566.79     17.33 o 
  -2   6   9      278.48      272.77     15.30 o 
  -1   6   9       28.05       21.90      8.09 o 
   0   6   9       88.93       88.12     10.77 o 
   1   6   9      689.34      685.96     29.01 o 
   2   6   9       35.41       27.76     11.37 o 
   3   6   9      351.03      334.63     25.47 o 
   4   6   9       65.52       51.45     14.26 o 
   5   6   9       86.05       79.80     16.40 o 
   6   6   9       14.53       15.75     13.10 o 
   7   6   9       90.47       92.58     24.89 o 
   8   6   9        0.46       -4.69     12.91 o 
  -8   7   9       34.62       36.76     12.73 o 
  -7   7   9       32.76       30.22     13.88 o 
  -6   7   9        3.61       -3.87      7.56 o 
  -5   7   9        1.76       -3.49      6.96 o 
  -4   7   9       66.37       72.63     18.82 o 
  -3   7   9        4.63        3.43      7.86 o 
  -2   7   9        2.53       -4.47      7.13 o 
  -1   7   9        5.74        2.42      6.87 o 
   0   7   9      269.55      275.93     38.22 o 
   1   7   9      614.36      612.14     28.43 o 
   2   7   9        0.34      -11.04      9.18 o 
   3   7   9       48.34       43.23     14.34 o 
   4   7   9        8.31        8.25     11.74 o 
   5   7   9      269.48      352.25     29.36 o 
   6   7   9        4.30       -4.75     17.00 o 
   7   7   9       10.30       -0.06     14.00 o 
  -7   8   9        6.31       -3.34     10.26 o 
  -6   8   9        0.70       -1.05     13.46 o 
  -5   8   9       36.84       24.20     11.57 o 
  -4   8   9       13.26        7.52      9.36 o 
  -3   8   9       45.25       28.06     14.36 o 
  -2   8   9      158.75      202.32     17.57 o 
  -1   8   9        6.03       -4.24      7.98 o 
   0   8   9      217.13      272.95     25.92 o 
   1   8   9      444.95      424.58     24.85 o 
   2   8   9       89.64       90.47     17.96 o 
   3   8   9        1.83      -14.72      9.81 o 
   4   8   9       81.54       94.61     17.93 o 
   5   8   9      243.65      290.65     32.04 o 
   6   8   9        3.11       -8.58     11.89 o 
  -6   9   9       10.98        2.51     13.46 o 
  -5   9   9      130.63      141.90     22.32 o 
  -4   9   9        5.15       -2.60     12.48 o 
  -3   9   9      148.41      161.36     24.77 o 
  -2   9   9       84.48       86.24     13.46 o 
  -1   9   9      327.87      339.89     29.49 o 
   0   9   9        5.03       -2.01     12.56 o 
   1   9   9       18.45       15.35     12.65 o 
   2   9   9        9.72       -5.44     11.71 o 
   3   9   9        5.05        2.30     12.19 o 
   4   9   9       38.62       35.38     15.82 o 
   5   9   9       16.40       -2.95     16.15 o 
  -4  10   9      199.30      240.01     76.56 o 
  -3  10   9        0.14      -10.78     12.36 o 
  -2  10   9      186.00      222.29     24.57 o 
  -1  10   9       59.35       53.92     16.59 o 
   0  10   9      106.33       88.88     23.04 o 
   1  10   9       51.19        8.23     14.57 o 
   2  10   9       66.99       69.93     17.34 o 
   3  10   9        3.65       -4.05     14.13 o 
 -10   0  10        2.20       11.20     19.29 o 
  -8   0  10        0.40       -8.36     13.85 o 
  -6   0  10      225.88      218.10     28.95 o 
  -4   0  10      335.62      339.78     25.71 o 
  -2   0  10      378.85      390.40     16.21 o 
   0   0  10     1980.23     1931.83     56.88 o 
   2   0  10      220.84      234.94     14.42 o 
   4   0  10      617.60      611.09     24.87 o 
   6   0  10     1739.44     1732.69     58.15 o 
   8   0  10        0.85       -0.60     11.21 o 
 -10   1  10        9.76        6.34     21.96 o 
  -9   1  10       44.16       33.85     15.00 o 
  -8   1  10       92.35       82.61     16.04 o 
  -7   1  10       24.43       15.43     17.75 o 
  -6   1  10       18.82        6.31      9.25 o 
  -5   1  10      518.30      513.61     23.52 o 
  -4   1  10      730.59      749.09     20.88 o 
  -3   1  10      733.89      713.60     19.88 o 
  -2   1  10      269.32      270.41     11.56 o 
  -1   1  10      345.29      323.09     10.51 o 
   0   1  10      443.06      456.29     12.99 o 
   1   1  10      109.29      122.15     10.19 o 
   2   1  10      263.24      255.11     10.46 o 
   3   1  10       45.40       46.46      9.14 o 
   4   1  10        8.37        7.90      5.60 o 
   5   1  10       82.40       71.09      9.27 o 
   6   1  10       31.45       34.28      8.59 o 
   7   1  10      123.19      143.42     17.67 o 
   8   1  10       33.59       27.63     10.60 o 
   9   1  10        7.31       12.87     10.52 o 
 -10   2  10        4.92       -9.13     12.95 o 
  -9   2  10       11.41        0.62     12.30 o 
  -8   2  10        5.46       14.39      9.43 o 
  -7   2  10      222.16      253.31     18.78 o 
  -6   2  10      306.50      296.12     15.45 o 
  -5   2  10       63.17       58.43      8.47 o 
  -4   2  10       72.20       66.72      8.03 o 
  -3   2  10       41.98       38.40      6.69 o 
  -2   2  10       70.52       68.42      7.34 o 
  -1   2  10       10.99       15.12      4.62 o 
   0   2  10      456.76      459.51     13.14 o 
   1   2  10       41.69       23.69      5.58 o 
   2   2  10        8.55        3.82      4.93 o 
   3   2  10      751.50      716.92     18.40 o 
   4   2  10      267.48      260.20     11.55 o 
   5   2  10      106.96      154.80     15.04 o 
   6   2  10       48.09       30.99     12.84 o 
   7   2  10        1.18       -4.37      7.95 o 
   8   2  10      203.18      172.85     18.13 o 
   9   2  10        3.99       -5.15      9.43 o 
 -10   3  10        8.06       -4.38     10.84 o 
  -9   3  10        6.27        1.80      9.86 o 
  -8   3  10        2.92        1.26      8.88 o 
  -7   3  10       45.97       71.31     13.29 o 
  -6   3  10       39.55       30.74      7.78 o 
  -5   3  10       33.09       22.06      7.22 o 
  -4   3  10      147.41      163.46     18.43 o 
  -3   3  10       23.49       19.63      5.78 o 
  -2   3  10      445.94      450.21     13.85 o 
  -1   3  10       47.07       47.21      7.59 o 
   0   3  10      315.23      303.84      9.48 o 
   1   3  10       81.37       76.40     10.82 o 
   2   3  10     1706.45     1779.23     36.86 o 
   3   3  10       80.51       67.50     15.09 o 
   4   3  10      553.66      507.03     24.12 o 
   5   3  10      172.92      185.59     16.41 o 
   6   3  10       35.58       37.01      9.97 o 
   7   3  10       38.55       33.42     10.28 o 
   8   3  10        0.92        0.54      9.27 o 
   9   3  10       18.76       13.97     11.62 o 
  -9   4  10        0.02       -6.31     10.13 o 
  -8   4  10       11.65       -0.01      8.73 o 
  -7   4  10        2.00       -9.47      7.86 o 
  -6   4  10        0.81       -9.13      6.08 o 
  -5   4  10      271.23      252.71     13.31 o 
  -4   4  10      182.91      201.86     13.08 o 
  -3   4  10      339.14      291.77     11.96 o 
  -2   4  10      207.43      192.55     11.63 o 
  -1   4  10      102.01      120.37      9.65 o 
   0   4  10      561.44      547.00     20.25 o 
   1   4  10        0.11       -1.14      5.96 o 
   2   4  10       10.57       10.09      7.27 o 
   3   4  10      191.24      216.01     17.93 o 
   4   4  10      250.87      239.83     33.25 o 
   5   4  10       26.76        6.00      8.62 o 
   6   4  10       18.77        7.23      9.16 o 
   7   4  10        5.87        5.47      9.33 o 
   8   4  10       17.61       19.78     10.66 o 
  -9   5  10        6.37       -4.80     10.64 o 
  -8   5  10        0.90       -9.59      9.08 o 
  -7   5  10        0.08      -11.87      7.91 o 
  -6   5  10        2.19       -3.88      6.83 o 
  -5   5  10        1.17       -8.15      5.83 o 
  -4   5  10        7.12        2.18      5.92 o 
  -3   5  10       64.86       59.90      8.67 o 
  -2   5  10        3.31       -1.14      5.31 o 
  -1   5  10      362.86      334.30     14.86 o 
   0   5  10       53.70       54.13     12.73 o 
   1   5  10       27.58       31.46     11.23 o 
   2   5  10      217.27      182.93     48.35 o 
   3   5  10      260.98      290.79     36.46 o 
   4   5  10      223.17      256.79     23.72 o 
   5   5  10       27.45        6.05      8.75 o 
   6   5  10       22.09        9.31     11.72 o 
   7   5  10        6.00        5.83     12.47 o 
   8   5  10        4.36       12.58     13.44 o 
  -8   6  10        4.40       -9.10      8.36 o 
  -7   6  10       79.84       61.22     10.66 o 
  -6   6  10        0.60       -9.56      6.58 o 
  -5   6  10        1.81       -8.42      6.71 o 
  -4   6  10        0.87       -8.72      6.33 o 
  -3   6  10       61.90       63.77     11.22 o 
  -2   6  10      130.87      148.99     22.62 o 
  -1   6  10      131.86      136.88     13.95 o 
   0   6  10       95.85       82.65     14.67 o 
   1   6  10       16.18        3.00      9.84 o 
   2   6  10      197.29      190.83     21.16 o 
   3   6  10       50.77       74.54     14.92 o 
   4   6  10        6.64       -6.83     10.20 o 
   5   6  10      117.89      112.91     19.40 o 
   6   6  10       65.51       73.14     17.68 o 
   7   6  10        1.86       -5.74     13.42 o 
  -7   7  10       45.90       43.30     10.69 o 
  -6   7  10       39.77       28.38      9.72 o 
  -5   7  10       29.51       32.41     13.58 o 
  -4   7  10       43.02       60.26     11.81 o 
  -3   7  10      170.04      236.77     18.82 o 
  -2   7  10       95.62       73.55     12.08 o 
  -1   7  10       25.13        6.65     10.82 o 
   0   7  10      103.58      112.92     20.12 o 
   1   7  10        9.13       -8.11     10.11 o 
   2   7  10        0.06      -11.15      9.93 o 
   3   7  10       61.90       30.96     14.21 o 
   4   7  10        5.16      -12.37     10.25 o 
   5   7  10       21.60        8.38     13.50 o 
   6   7  10       38.86       55.16     16.99 o 
  -6   8  10       20.50        6.48     12.70 o 
  -5   8  10        0.32       -1.93      9.92 o 
  -4   8  10       10.51        6.82      9.48 o 
  -3   8  10        0.54       -8.86     13.57 o 
  -2   8  10       21.07        7.61      9.34 o 
  -1   8  10        5.97       12.47     12.36 o 
   0   8  10       19.01        6.12     12.55 o 
   1   8  10        0.99        5.16     11.03 o 
   2   8  10       12.04        8.61     11.82 o 
   3   8  10        8.24       16.50     18.83 o 
   4   8  10       58.95       53.54     16.61 o 
   5   8  10       32.15       32.79     16.47 o 
  -5   9  10        2.30      -13.92     13.27 o 
  -4   9  10       21.80        9.16     13.35 o 
  -3   9  10        0.39      -13.84      9.22 o 
  -2   9  10        0.03      -16.28     10.85 o 
  -1   9  10        0.01      -16.21     11.88 o 
   0   9  10       52.72       54.78     21.47 o 
   1   9  10        2.51       -0.67     12.55 o 
   2   9  10       92.91       68.46     17.85 o 
   3   9  10        5.80        9.30     14.01 o 
   4   9  10       35.80       59.43     19.38 o 
  -2  10  10       64.35       14.21     21.75 o 
  -1  10  10        7.14       -5.32     13.62 o 
   0  10  10        3.34       -9.66     13.50 o 
   1  10  10      114.95      136.10     33.74 o 
  -9   0  11      233.30      250.94     36.24 o 
  -7   0  11      158.35      186.41     29.86 o 
  -5   0  11      847.97      841.67     43.62 o 
  -3   0  11        0.62      -11.52      8.59 o 
  -1   0  11       57.34       60.25     10.06 o 
   1   0  11      672.36      664.41     24.31 o 
   3   0  11     1470.31     1384.14     39.31 o 
   5   0  11       13.36        8.16     10.27 o 
   7   0  11       40.14       37.83     12.54 o 
   9   0  11       34.94       40.92     23.28 o 
 -10   1  11       18.15        6.98     15.37 o 
  -9   1  11       18.31        9.39     13.04 o 
  -8   1  11       15.62       19.74     13.53 o 
  -7   1  11       97.47      101.96     17.34 o 
  -6   1  11      105.16      109.76     17.43 o 
  -5   1  11       47.89       40.96     19.72 o 
  -4   1  11        0.23      -13.38      8.92 o 
  -3   1  11      172.02      179.57     19.03 o 
  -2   1  11      294.11      274.21     13.21 o 
  -1   1  11      132.71      118.67      8.87 o 
   0   1  11      154.89      178.40     11.97 o 
   1   1  11      123.67      133.20     10.01 o 
   2   1  11      456.84      433.69     14.39 o 
   3   1  11      854.59      830.60     20.78 o 
   4   1  11      617.24      610.60     18.13 o 
   5   1  11        0.02       -8.87      5.92 o 
   6   1  11       47.59       26.70     10.61 o 
   7   1  11       14.31        7.63     12.15 o 
   8   1  11       10.51       -9.39      9.24 o 
   9   1  11        5.84       -1.91     10.13 o 
  -9   2  11       45.39       68.95     18.23 o 
  -8   2  11       12.51       26.19     13.00 o 
  -7   2  11      150.84      171.81     21.11 o 
  -6   2  11      126.33      160.88     18.72 o 
  -5   2  11      228.28      249.95     23.21 o 
  -4   2  11       83.02       84.54     10.74 o 
  -3   2  11      471.34      475.12     28.63 o 
  -2   2  11      126.72      159.42     15.43 o 
  -1   2  11     1176.25     1185.14     37.21 o 
   0   2  11       52.25       53.57      7.20 o 
   1   2  11     1160.91     1198.47     24.48 o 
   2   2  11      264.05      267.63     11.59 o 
   3   2  11      123.95      132.88     12.14 o 
   4   2  11       41.12       33.04      9.22 o 
   5   2  11      135.92      135.79     14.69 o 
   6   2  11        0.48       -2.91      8.41 o 
   7   2  11        5.15      -12.96      8.64 o 
   8   2  11       17.60        4.32      9.97 o 
  -9   3  11       16.85       19.02     10.91 o 
  -8   3  11      152.93      177.46     17.72 o 
  -7   3  11        1.28        2.98      8.40 o 
  -6   3  11        5.12       -1.14      8.30 o 
  -5   3  11      202.62      209.31     13.97 o 
  -4   3  11       10.61       -3.97      5.57 o 
  -3   3  11       97.90      103.87      9.68 o 
  -2   3  11      297.34      306.53     11.99 o 
  -1   3  11        1.50        1.78      4.93 o 
   0   3  11      502.85      470.40     17.24 o 
   1   3  11      471.75      470.84     14.75 o 
   2   3  11      220.83      211.94     19.68 o 
   3   3  11      247.99      258.73     27.86 o 
   4   3  11      341.52      312.26     16.22 o 
   5   3  11      107.78       75.57     15.12 o 
   6   3  11       47.75       47.95     11.42 o 
   7   3  11       65.17       89.23     14.14 o 
   8   3  11       12.16       13.78     10.79 o 
  -9   4  11        7.48        3.03     10.98 o 
  -8   4  11       13.80        2.19     10.24 o 
  -7   4  11        2.78      -12.09      8.06 o 
  -6   4  11        7.42        2.56      7.71 o 
  -5   4  11        6.35       -0.90      6.55 o 
  -4   4  11      254.88      264.30     13.54 o 
  -3   4  11       54.72       61.02      8.50 o 
  -2   4  11       51.90       56.22      8.07 o 
  -1   4  11      124.99      150.78     10.93 o 
   0   4  11      304.73      281.63     13.76 o 
   1   4  11      569.46      498.74     25.19 o 
   2   4  11      863.18      834.62     25.34 o 
   3   4  11       16.27        1.40      7.87 o 
   4   4  11       52.80       41.85     11.78 o 
   5   4  11        7.51       -4.90      8.08 o 
   6   4  11       15.67        9.04      9.75 o 
   7   4  11        2.66       -6.54     11.38 o 
   8   4  11       11.33       -2.84     10.56 o 
  -8   5  11        0.55      -14.40      9.60 o 
  -7   5  11       21.40       18.92     10.11 o 
  -6   5  11        7.73       -7.15      6.69 o 
  -5   5  11       13.60        4.41      6.88 o 
  -4   5  11        3.14       -1.52      6.24 o 
  -3   5  11        1.96       -2.28      6.19 o 
  -2   5  11        8.06        5.95      6.26 o 
  -1   5  11       35.97       22.05     11.31 o 
   0   5  11      738.38      699.56     46.16 o 
   1   5  11      544.81      507.30     25.86 o 
   2   5  11      304.81      262.53     21.13 o 
   3   5  11       13.06        9.89     10.28 o 
   4   5  11      113.32      118.77     18.21 o 
   5   5  11      152.38      150.04     17.09 o 
   6   5  11       21.39       15.87     10.71 o 
   7   5  11        0.07       -8.04     11.87 o 
  -8   6  11        8.64       12.50     11.83 o 
  -7   6  11       11.77        5.22      8.60 o 
  -6   6  11       28.82       17.27      8.61 o 
  -5   6  11        0.22       -7.87      7.26 o 
  -4   6  11       26.37       42.45      8.86 o 
  -3   6  11        2.77        0.72      7.96 o 
  -2   6  11      135.32      151.68     22.87 o 
  -1   6  11      792.34      799.13     43.81 o 
   0   6  11       72.16       66.61     16.17 o 
   1   6  11       19.23       10.86     11.36 o 
   2   6  11       27.40        7.16     11.59 o 
   3   6  11      175.94      174.82     21.70 o 
   4   6  11       39.67       60.77     20.85 o 
   5   6  11        3.08        0.75     11.66 o 
   6   6  11       87.62      116.29     20.20 o 
   7   6  11        0.57        7.41     14.43 o 
  -7   7  11       17.64       18.67      9.91 o 
  -6   7  11        3.36       -5.08      8.70 o 
  -5   7  11      271.76      295.03     23.07 o 
  -4   7  11       34.52        9.50     10.11 o 
  -3   7  11        7.52        4.36      8.71 o 
  -2   7  11       59.40       31.57     13.62 o 
  -1   7  11        1.40       -5.29     10.12 o 
   0   7  11        0.06       -7.28     13.12 o 
   1   7  11       41.58       38.79     13.45 o 
   2   7  11      109.50       91.84     17.56 o 
   3   7  11        2.45      -16.36     11.17 o 
   4   7  11       28.22       42.91     15.56 o 
   5   7  11       12.62       13.85     13.87 o 
   6   7  11       11.79        1.15     14.54 o 
  -6   8  11      147.29      154.45     18.01 o 
  -5   8  11       25.60       15.16     11.91 o 
  -4   8  11       78.95      103.52     15.44 o 
  -3   8  11      146.67      146.01     16.46 o 
  -2   8  11      125.32      149.48     37.92 o 
  -1   8  11       42.35       21.04     13.77 o 
   0   8  11       12.48       -8.08     12.29 o 
   1   8  11       73.69       84.38     25.35 o 
   2   8  11        1.97       -5.41     11.81 o 
   3   8  11        2.55       -6.66     12.13 o 
   4   8  11        3.55      -11.89     18.17 o 
   5   8  11        8.75       -6.56     14.25 o 
  -4   9  11       16.33       12.97     12.51 o 
  -3   9  11      145.00      169.04     25.66 o 
  -2   9  11       92.74       78.91     20.25 o 
  -1   9  11      166.55      184.91     48.68 o 
   0   9  11       47.93       44.11     16.97 o 
   1   9  11        7.96       10.37     14.13 o 
   2   9  11        2.61       -6.84     13.94 o 
   3   9  11       42.89       33.12     16.89 o 
  -8   0  12       62.13       95.24     26.64 o 
  -6   0  12      224.05      229.91     31.62 o 
  -4   0  12      266.86      264.76     25.36 o 
  -2   0  12      255.63      258.73     23.33 o 
   0   0  12      140.75      133.59     14.81 o 
   2   0  12      296.40      299.50     17.70 o 
   4   0  12        0.08       -8.84      8.55 o 
   6   0  12        0.14       -5.79     12.11 o 
   8   0  12        1.77       11.22     21.23 o 
  -9   1  12       12.97       18.15     14.49 o 
  -8   1  12        5.87        1.98     13.77 o 
  -7   1  12      139.13      146.70     19.93 o 
  -6   1  12       54.95       41.28     23.41 o 
  -5   1  12      202.45      241.75     45.60 o 
  -4   1  12      126.62      108.90     16.01 o 
  -3   1  12      129.93      127.21     16.13 o 
  -2   1  12        3.83        4.25      6.18 o 
  -1   1  12      609.87      581.26     24.84 o 
   0   1  12        0.85       -3.37      4.75 o 
   1   1  12       84.04       76.01      8.77 o 
   2   1  12       20.39       14.50      6.69 o 
   3   1  12      802.96      807.11     21.14 o 
   4   1  12       25.29       21.05      7.23 o 
   5   1  12       99.04      104.65     11.53 o 
   6   1  12      163.99      218.43     18.96 o 
   7   1  12        0.62       -6.78      9.86 o 
   8   1  12        0.01       -4.07      9.89 o 
  -9   2  12        0.00       -2.85     13.75 o 
  -8   2  12       14.33       -0.71     13.74 o 
  -7   2  12        0.05        3.10     12.15 o 
  -6   2  12       56.70       74.11     14.73 o 
  -5   2  12       19.36        0.91     14.45 o 
  -4   2  12      161.08      187.10     22.47 o 
  -3   2  12       63.67       52.60      9.36 o 
  -2   2  12        0.53       -0.62      6.24 o 
  -1   2  12        2.47        3.32      5.89 o 
   0   2  12       57.68       69.22     13.87 o 
   1   2  12      433.33      396.60     14.06 o 
   2   2  12      700.95      674.95     18.88 o 
   3   2  12       20.49       11.03      7.00 o 
   4   2  12       25.16       16.48      8.65 o 
   5   2  12       41.94       33.36     10.11 o 
   6   2  12      248.62      261.72     20.46 o 
   7   2  12        4.84        0.04      9.71 o 
   8   2  12       23.97       30.93     12.03 o 
  -9   3  12        0.13       -2.54     14.81 o 
  -8   3  12        8.04        0.25     10.42 o 
  -7   3  12       71.46       65.18     12.32 o 
  -6   3  12       71.37       79.39     12.78 o 
  -5   3  12      391.15      371.22     17.55 o 
  -4   3  12        7.47        4.37      6.52 o 
  -3   3  12       55.43       47.52      8.23 o 
  -2   3  12       58.67       74.37     10.62 o 
  -1   3  12      215.46      219.54     14.66 o 
   0   3  12      139.27      155.11     13.89 o 
   1   3  12      218.07      223.00     23.51 o 
   2   3  12        4.12       -9.12      7.22 o 
   3   3  12      163.48      148.91     14.97 o 
   4   3  12        1.78       -1.80      7.88 o 
   5   3  12        0.29        3.00      8.68 o 
   6   3  12       64.92       50.91     12.73 o 
   7   3  12       11.30       13.09     11.14 o 
   8   3  12        3.89       -4.20     10.64 o 
  -8   4  12       13.07        8.15     10.19 o 
  -7   4  12        2.16       -1.35      9.96 o 
  -6   4  12        2.47       -3.58      8.63 o 
  -5   4  12        0.34       -8.30      7.76 o 
  -4   4  12       23.14       16.96      7.48 o 
  -3   4  12      103.58       98.16     23.42 o 
  -2   4  12      729.99      683.61     19.19 o 
  -1   4  12       93.38      116.83     17.21 o 
   0   4  12      278.98      287.25     26.07 o 
   1   4  12      154.28      194.21     20.67 o 
   2   4  12      674.78      629.41     28.80 o 
   3   4  12        1.39       -0.61      7.58 o 
   4   4  12       54.02       39.88     17.39 o 
   5   4  12        2.87       -9.64      8.85 o 
   6   4  12        4.28       -5.78      9.26 o 
   7   4  12       23.37        4.86     11.56 o 
  -8   5  12       29.87       24.69     11.89 o 
  -7   5  12        0.20       -3.57      9.59 o 
  -6   5  12        2.81        1.90      9.67 o 
  -5   5  12        1.24       -9.53      7.86 o 
  -4   5  12       33.80       21.54      8.24 o 
  -3   5  12      478.11      483.33     16.81 o 
  -2   5  12       15.22       12.62     11.30 o 
  -1   5  12        0.02      -11.91      9.57 o 
   0   5  12        8.99        7.53     12.48 o 
   1   5  12      161.93      169.27     20.66 o 
   2   5  12       13.72      -13.23      8.82 o 
   3   5  12       47.00       19.68     12.82 o 
   4   5  12       83.10       38.50     11.90 o 
   5   5  12       89.45      105.05     15.90 o 
   6   5  12       16.99        4.45     10.74 o 
   7   5  12        1.42      -14.75      9.83 o 
  -7   6  12        1.40       -9.15     10.29 o 
  -6   6  12       70.28       68.29     11.96 o 
  -5   6  12        0.09       -8.84      6.94 o 
  -4   6  12       78.81      106.43     17.59 o 
  -3   6  12       59.44       68.19     11.88 o 
  -2   6  12      126.27      145.65     20.29 o 
  -1   6  12       97.79       74.65     21.16 o 
   0   6  12      161.97      167.39     21.01 o 
   1   6  12        2.05       -6.63     11.23 o 
   2   6  12       18.04       20.85     12.77 o 
   3   6  12       66.65       71.65     17.31 o 
   4   6  12       44.12       56.25     15.81 o 
   5   6  12       41.68       50.06     23.80 o 
   6   6  12       15.85      -11.50     13.05 o 
  -6   7  12        9.79        0.93     11.48 o 
  -5   7  12       26.71       26.26     11.89 o 
  -4   7  12        7.61       -6.48      8.96 o 
  -3   7  12        4.32        3.59      9.42 o 
  -2   7  12        0.19       -4.15     12.11 o 
  -1   7  12        3.77       -1.90     12.35 o 
   0   7  12        0.90      -16.45     10.97 o 
   1   7  12        0.02      -18.40     15.56 o 
   2   7  12      107.20      146.16     21.09 o 
   3   7  12       17.11       10.54     12.65 o 
   4   7  12       21.32       17.92     21.02 o 
   5   7  12        0.08       -9.57     12.45 o 
  -5   8  12        6.38        4.07     10.95 o 
  -4   8  12        4.20        4.89     10.71 o 
  -3   8  12       51.48       39.64     22.08 o 
  -2   8  12        0.07      -18.16     12.11 o 
  -1   8  12       21.44       17.30     15.27 o 
   0   8  12        2.30       -3.23     12.87 o 
   1   8  12       27.48        7.78     14.15 o 
   2   8  12       19.51       -1.17     14.23 o 
   3   8  12       60.26       59.82     19.67 o 
  -2   9  12       10.89       24.24     31.05 o 
  -1   9  12        9.82      -19.43     12.96 o 
   0   9  12       78.26       67.59     19.45 o 
   1   9  12        4.09      -11.37     13.65 o 
  -7   0  13        3.45      -15.86     14.76 o 
  -5   0  13       28.80       -1.03     13.98 o 
  -3   0  13      206.92      323.12     34.94 o 
  -1   0  13     1892.73     1932.75     71.20 o 
   1   0  13      552.23      525.14     23.51 o 
   3   0  13       17.87        7.50     10.48 o 
   5   0  13      139.82      118.21     28.63 o 
   7   0  13        5.11       -3.82     18.01 o 
  -8   1  13        0.42       -1.25     13.19 o 
  -7   1  13       31.18       11.34     12.75 o 
  -6   1  13       23.61       19.83     21.68 o 
  -5   1  13       54.39       39.77     13.25 o 
  -4   1  13       52.59       48.90     13.50 o 
  -3   1  13      463.90      456.69     38.65 o 
  -2   1  13        0.12       -7.58      7.90 o 
  -1   1  13       91.11      119.14     12.61 o 
   0   1  13      378.20      373.60     16.45 o 
   1   1  13        5.52        6.48      6.42 o 
   2   1  13       71.44       57.81      9.14 o 
   3   1  13      518.57      486.31     16.86 o 
   4   1  13       93.40       78.43     13.66 o 
   5   1  13        0.05       -5.72      8.51 o 
   6   1  13        5.83       -5.74      9.63 o 
   7   1  13       24.83       10.94     10.92 o 
  -8   2  13        1.14      -15.83     12.28 o 
  -7   2  13       23.78       18.66     15.44 o 
  -6   2  13        5.15        3.73     11.37 o 
  -5   2  13      347.28      346.65     21.66 o 
  -4   2  13      259.07      307.88     24.70 o 
  -3   2  13      320.43      368.88     36.13 o 
  -2   2  13        4.71        7.26      8.88 o 
  -1   2  13        6.46        1.55      6.92 o 
   0   2  13      371.27      323.36     21.65 o 
   1   2  13      489.90      497.30     22.06 o 
   2   2  13      216.46      247.23     21.25 o 
   3   2  13        8.26       -8.53      6.91 o 
   4   2  13        1.85       -6.28      7.80 o 
   5   2  13       39.69       17.28     13.72 o 
   6   2  13        2.62       -4.88      9.23 o 
   7   2  13       56.55       48.01     13.75 o 
  -8   3  13        7.52       -5.40     13.53 o 
  -7   3  13       18.98       41.68     15.26 o 
  -6   3  13       34.10       64.03     23.02 o 
  -5   3  13       22.20       10.43     13.60 o 
  -4   3  13       26.46       38.66     12.69 o 
  -3   3  13       11.06       13.68      9.05 o 
  -2   3  13     1201.48     1145.30     30.52 o 
  -1   3  13       41.81       43.59      9.57 o 
   0   3  13        0.03      -10.52      7.01 o 
   1   3  13       42.65       22.26     11.56 o 
   2   3  13       25.07       -0.07     10.23 o 
   3   3  13        0.08       -9.11      7.85 o 
   4   3  13        6.85       -9.00      7.74 o 
   5   3  13       78.14       85.90     17.60 o 
   6   3  13        0.48        1.58      9.88 o 
   7   3  13        5.55        2.22     10.54 o 
  -7   4  13       20.00       24.22     10.99 o 
  -6   4  13       11.49       11.27     10.29 o 
  -5   4  13       36.18       49.07     11.52 o 
  -4   4  13       16.71       -0.02      8.40 o 
  -3   4  13      130.17      168.41     13.44 o 
  -2   4  13        0.83       -3.38      7.69 o 
  -1   4  13      330.05      314.01     21.14 o 
   0   4  13        0.00        2.40      9.77 o 
   1   4  13      218.41      243.75     46.83 o 
   2   4  13      106.23      126.64     34.07 o 
   3   4  13        0.98       -6.42     10.54 o 
   4   4  13       43.05       38.30     11.36 o 
   5   4  13       14.28        4.84     10.38 o 
   6   4  13       12.68       26.66     12.35 o 
  -7   5  13        0.10      -12.33     10.52 o 
  -6   5  13       10.94       -1.72      9.74 o 
  -5   5  13        7.87       -1.41      9.33 o 
  -4   5  13      209.90      245.50     16.56 o 
  -3   5  13      515.36      501.82     20.99 o 
  -2   5  13       19.36        6.44     12.45 o 
  -1   5  13        2.99       -8.15     10.25 o 
   0   5  13      309.29      356.89     29.97 o 
   1   5  13      199.62      227.83     24.45 o 
   2   5  13       76.54       67.69     16.11 o 
   3   5  13      233.55      291.46     27.27 o 
   4   5  13        6.03       10.25     13.31 o 
   5   5  13       17.86       10.72     10.96 o 
   6   5  13        1.84       -6.19     11.31 o 
  -6   6  13       70.97       65.66     13.34 o 
  -5   6  13        0.24        2.49     10.03 o 
  -4   6  13        6.88        2.84      9.57 o 
  -3   6  13      143.89      123.32     48.04 o 
  -2   6  13       50.06       40.01     14.57 o 
  -1   6  13      297.97      320.26     25.33 o 
   0   6  13        0.75      -16.13     10.75 o 
   1   6  13      189.97      205.04     37.35 o 
   2   6  13       24.05       14.66     13.55 o 
   3   6  13        0.97       -7.48     12.18 o 
   4   6  13       74.49       55.90     17.58 o 
   5   6  13       18.21       26.76     15.33 o 
  -5   7  13        0.58       -6.24     14.18 o 
  -4   7  13       70.98       73.97     14.44 o 
  -3   7  13      194.98      194.90     72.97 o 
  -2   7  13       29.23        2.97     13.75 o 
  -1   7  13       16.82        8.46     12.39 o 
   0   7  13        7.14        6.45     12.45 o 
   1   7  13        4.96       -8.75     12.00 o 
   2   7  13        0.12       -4.97     13.63 o 
   3   7  13        1.55       -9.04     11.92 o 
   4   7  13        6.46      -12.65     17.79 o 
  -3   8  13        9.49       11.69     14.89 o 
  -2   8  13        9.17       -1.14     12.88 o 
  -1   8  13       12.32       25.52     13.97 o 
   0   8  13       10.46        7.67     23.18 o 
   1   8  13        3.46       -0.12     13.54 o 
   2   8  13       30.72       22.65     20.02 o 
  -8   0  14        0.20       -6.22     20.54 o 
  -6   0  14       75.95       40.86     21.20 o 
  -4   0  14       51.21       56.46     20.08 o 
  -2   0  14      776.51      779.00     43.89 o 
   0   0  14      289.07      272.00     26.51 o 
   2   0  14        9.18       10.87     10.77 o 
   4   0  14      150.34      161.48     19.23 o 
   6   0  14        8.84       -0.62     18.87 o 
  -8   1  14       47.40       64.75     18.76 o 
  -7   1  14       93.10      105.14     19.43 o 
  -6   1  14       27.79       54.88     15.31 o 
  -5   1  14      102.21      170.03     21.58 o 
  -4   1  14      696.73      711.87     31.06 o 
  -3   1  14       48.35       57.48     14.61 o 
  -2   1  14      104.73      137.93     17.92 o 
  -1   1  14        8.23        7.87     10.17 o 
   0   1  14      371.73      363.72     16.93 o 
   1   1  14       89.73      108.14     13.56 o 
   2   1  14      180.52      174.97     13.62 o 
   3   1  14       66.17       71.01      9.94 o 
   4   1  14       89.92       93.85     16.64 o 
   5   1  14       12.48        5.36      9.95 o 
   6   1  14        7.70       -6.08     10.28 o 
  -7   2  14        1.80       -9.70     13.01 o 
  -6   2  14      121.19      158.38     22.03 o 
  -5   2  14        9.79        5.15     11.35 o 
  -4   2  14        0.00        0.51     10.83 o 
  -3   2  14       22.67       22.85     11.11 o 
  -2   2  14        1.78       -6.67     11.04 o 
  -1   2  14        1.47      -10.58      7.05 o 
   0   2  14       83.74      104.81     13.24 o 
   1   2  14       12.49        8.07      8.70 o 
   2   2  14       15.63       -5.17      9.24 o 
   3   2  14       20.99        5.79      9.40 o 
   4   2  14       16.21        8.40      9.42 o 
   5   2  14       14.43       22.82     11.54 o 
   6   2  14       13.13        2.57     10.32 o 
  -7   3  14       33.39       55.64     17.36 o 
  -6   3  14        1.59        6.82     12.49 o 
  -5   3  14      132.97      141.54     19.78 o 
  -4   3  14       12.06        7.60     11.13 o 
  -3   3  14        6.78        5.30     11.19 o 
  -2   3  14       54.02       45.14     13.48 o 
  -1   3  14        2.10        0.00      8.09 o 
   0   3  14      240.44      276.29     60.26 o 
   1   3  14        4.99       10.22     11.34 o 
   2   3  14       18.02       18.75     12.24 o 
   3   3  14      100.56      155.97     29.68 o 
   4   3  14      197.71      179.61     27.73 o 
   5   3  14        0.37       -7.18      9.68 o 
   6   3  14        0.00      -10.86     10.30 o 
  -7   4  14       22.33       30.58     11.85 o 
  -6   4  14      172.62      214.17     22.01 o 
  -5   4  14        5.50       -0.96      9.10 o 
  -4   4  14      232.00      277.08     19.95 o 
  -3   4  14        9.18       14.98      9.72 o 
  -2   4  14      196.21      225.48     18.61 o 
  -1   4  14       18.92       20.45     11.81 o 
   0   4  14      133.81      104.02     17.59 o 
   1   4  14        0.08      -12.26      9.78 o 
   2   4  14       37.56       45.35     14.82 o 
   3   4  14       24.84       16.04     12.89 o 
   4   4  14       45.30       44.79     15.85 o 
   5   4  14       32.01       25.53     11.71 o 
  -6   5  14        0.04       10.33     10.83 o 
  -5   5  14        1.97       -4.70      9.86 o 
  -4   5  14        7.54        4.81      9.96 o 
  -3   5  14       55.75       46.75     15.43 o 
  -2   5  14        0.13       -7.59     10.69 o 
  -1   5  14        6.20       -2.92     11.48 o 
   0   5  14        0.07      -13.01     11.83 o 
   1   5  14       79.30       86.96     17.43 o 
   2   5  14       53.85       31.96     14.25 o 
   3   5  14       11.39       25.46     14.25 o 
   4   5  14        7.33        2.15     12.76 o 
   5   5  14        8.20       -3.53     14.01 o 
  -5   6  14       41.13       35.33     15.25 o 
  -4   6  14        9.75       -0.56     13.83 o 
  -3   6  14       14.36       18.34     14.14 o 
  -2   6  14        4.31        5.14     13.94 o 
  -1   6  14       49.95       34.19     24.85 o 
   0   6  14        4.89      -14.89     11.70 o 
   1   6  14        9.26       17.92     13.58 o 
   2   6  14        1.27      -16.79     11.92 o 
   3   6  14        2.60       -5.60     12.27 o 
   4   6  14       38.41       55.06     18.83 o 
  -3   7  14       45.41       39.83     17.29 o 
  -2   7  14       85.77      121.90     22.40 o 
  -1   7  14       65.98       82.16     38.18 o 
   0   7  14       84.40       75.11     19.44 o 
   1   7  14       69.53       66.99     18.93 o 
   2   7  14        0.32      -11.84     13.06 o 
  -7   0  15      220.90      213.51     36.45 o 
  -5   0  15        4.22       -0.02     19.83 o 
  -3   0  15       28.03        5.44     15.24 o 
  -1   0  15      288.66      334.13     38.20 o 
   1   0  15       12.17       -6.88     14.92 o 
   3   0  15        7.36       13.48     11.81 o 
   5   0  15        2.58        2.97     17.64 o 
  -7   1  15       94.85       97.72     42.88 o 
  -6   1  15       15.37       32.47     16.28 o 
  -5   1  15       63.10      102.68     19.03 o 
  -4   1  15        5.49       20.97     12.93 o 
  -3   1  15        2.15       -8.01     10.41 o 
  -2   1  15       34.00       15.40     15.63 o 
  -1   1  15        0.60       -2.76     10.32 o 
   0   1  15       10.10        7.58     11.36 o 
   1   1  15       63.70       64.97     12.53 o 
   2   1  15       46.70       38.69     11.01 o 
   3   1  15       40.27       51.58     16.93 o 
   4   1  15       50.98       56.03     17.64 o 
   5   1  15        3.36        1.07     10.47 o 
  -7   2  15       44.08       51.11     18.77 o 
  -6   2  15       18.86       19.93     13.90 o 
  -5   2  15       65.19      103.33     19.23 o 
  -4   2  15        0.13       -5.52     11.20 o 
  -3   2  15      169.01      183.72     22.04 o 
  -2   2  15      304.07      311.82     26.01 o 
  -1   2  15      358.56      335.27     21.85 o 
   0   2  15        4.09       -5.34      8.60 o 
   1   2  15       34.12       28.86     10.66 o 
   2   2  15       40.41       49.40     14.55 o 
   3   2  15      205.96      224.19     24.98 o 
   4   2  15       90.39      132.62     16.39 o 
   5   2  15      178.51      227.22     23.56 o 
  -6   3  15       26.75       19.81     14.15 o 
  -5   3  15       49.06       49.10     15.38 o 
  -4   3  15      121.74      195.10     53.65 o 
  -3   3  15        7.26       14.92     12.49 o 
  -2   3  15        8.61       -3.18     11.06 o 
  -1   3  15       46.24       27.69     10.69 o 
   0   3  15        2.43      -11.33     12.62 o 
   1   3  15        1.43       -8.02     10.77 o 
   2   3  15        0.89       -0.19     12.61 o 
   3   3  15       30.76       24.72     14.18 o 
   4   3  15        5.30       -2.16     13.00 o 
   5   3  15        4.59       -9.04     11.57 o 
  -6   4  15       34.00       18.95     15.73 o 
  -5   4  15      132.08      145.90     23.83 o 
  -4   4  15       45.27       42.95     14.43 o 
  -3   4  15        0.56      -10.67     11.67 o 
  -2   4  15        1.29       -7.54     19.61 o 
  -1   4  15        1.38        5.33     12.33 o 
   0   4  15       24.03       10.96     12.71 o 
   1   4  15        1.16       -2.43     12.78 o 
   2   4  15       93.53       99.77     19.13 o 
   3   4  15       33.28        3.33     14.03 o 
   4   4  15        0.00       10.17     14.27 o 
  -5   5  15        0.11       -7.79     10.63 o 
  -4   5  15       90.91      137.81     33.36 o 
  -3   5  15       55.79       59.84     26.30 o 
  -2   5  15       10.64        0.43     12.35 o 
  -1   5  15       19.74       -0.17     13.32 o 
   0   5  15        6.33       -8.12     12.28 o 
   1   5  15       32.02       46.22     25.92 o 
   2   5  15       10.99        0.90     14.86 o 
   3   5  15       17.98       14.99     17.02 o 
  -3   6  15       59.00       61.26     18.38 o 
  -2   6  15        8.78       10.96     15.05 o 
  -1   6  15        3.60       -0.50     19.48 o 
   0   6  15      126.98      171.82     23.95 o 
   1   6  15        8.01       -7.18     12.44 o 
   2   6  15        2.95       -7.10     14.16 o 
  -6   0  16        0.79      -23.47     19.15 o 
  -4   0  16        1.17      -22.74     17.39 o 
  -2   0  16        3.63       -1.55     15.42 o 
   0   0  16      128.30      143.50     28.49 o 
   2   0  16       82.33       85.30     23.74 o 
   4   0  16       41.97       26.46     22.76 o 
  -6   1  16       32.03       43.91     34.81 o 
  -5   1  16        8.28      -17.30     12.45 o 
  -4   1  16        9.29       11.18     13.03 o 
  -3   1  16       20.99       28.62     14.68 o 
  -2   1  16       11.02       18.04     12.88 o 
  -1   1  16       86.57       83.41     16.43 o 
   0   1  16        3.76       13.62     12.13 o 
   1   1  16      135.40      175.94     21.85 o 
   2   1  16      122.34      135.45     16.72 o 
   3   1  16       66.77       80.97     20.94 o 
   4   1  16        1.94      -13.64     10.34 o 
  -5   2  16       39.37       43.12     16.23 o 
  -4   2  16        1.06       -1.69     17.47 o 
  -3   2  16        1.53       -9.25     11.97 o 
  -2   2  16       52.43       49.30     31.08 o 
  -1   2  16        0.14       -4.14     10.86 o 
   0   2  16        6.63       -8.07     11.63 o 
   1   2  16        3.66        0.81     11.66 o 
   2   2  16       16.79        8.14     18.01 o 
   3   2  16        0.09        5.04     12.78 o 
   4   2  16       53.47       33.28     23.07 o 
  -5   3  16        1.94        2.96     14.06 o 
  -4   3  16      287.33      328.69     44.08 o 
  -3   3  16       45.13       61.88     16.69 o 
  -2   3  16       13.09        3.41     13.12 o 
  -1   3  16       40.22       40.81     21.11 o 
   0   3  16        5.04      -10.34     11.39 o 
   1   3  16        3.75       -1.63     12.27 o 
   2   3  16        6.13       10.50     14.70 o 
   3   3  16        0.41       -5.88     14.36 o 
  -4   4  16       31.10       50.13     16.67 o 
  -3   4  16       12.97        6.19     20.70 o 
  -2   4  16       24.03       15.24     22.26 o 
  -1   4  16      170.17      135.68     32.31 o 
   0   4  16      108.18      145.43     22.59 o 
   1   4  16        2.25      -15.92     15.53 o 
   2   4  16      138.22      172.32     24.21 o 
   3   4  16        1.03      -17.60     12.89 o 
  -3   5  16        5.29      -16.84     19.51 o 
  -2   5  16       22.41        3.40     19.03 o 
  -1   5  16       26.44       12.64     15.49 o 
   0   5  16        0.24      -18.90     12.60 o 
   1   5  16       83.55       57.97     28.61 o 
  -3   0  17        0.38       18.42     21.27 o 
  -1   0  17        0.02      -24.81     16.54 o 
   1   0  17       56.97       93.34     27.65 o 
   3   0  17       43.34       49.74     24.52 o 
  -4   1  17       23.60        2.54     16.12 o 
  -3   1  17        1.78       -2.31     13.44 o 
  -2   1  17        0.07      -12.36     12.81 o 
  -1   1  17       11.87        0.72     17.74 o 
   0   1  17       11.87       14.81     15.22 o 
   1   1  17       25.44       36.81     17.37 o 
   2   1  17       25.45       29.41     24.18 o 
  -3   2  17        1.44      -13.09     13.91 o 
  -2   2  17       92.46      127.06     20.96 o 
  -1   2  17       97.98      162.03     23.23 o 
   0   2  17       16.59       14.12     23.51 o 
   1   2  17       20.18       31.74     22.71 o 
   2   2  17        1.12       -0.98     22.44 o 
  -3   3  17       21.00       11.30     15.01 o 
  -2   3  17        4.01       -8.84     19.86 o 
  -1   3  17        1.54        3.88     22.28 o 
   0   3  17       92.50      167.10     37.13 o 
   1   3  17        1.56        4.36     21.55 o 
                                                 
